# Supplementary material for: Quantifying and adjusting for selection biases in the Norwegian Mother, Father and Child Cohort Study using population-wide individual-level registry information
Source: Int J Epidemiol. 2026 Jul 25;55(4):dyag122. doi: 10.1093/ije/dyag122 (PMC13401474; doi:10.1093/ije/dyag122)
Supplement: dyag122_Supplementary_Data [file dyag122_supplementary_data.zip]

Archive with 4 entries (4 files):
- ije-2025-04-0715-File008.docx
- ije-2025-04-0715-File009.docx
- ije-2025-04-0715-File010.docx
- ije-2025-04-0715-File011.xlsx
