# Supplementary material for: Quantifying and adjusting for selection biases in the Norwegian Mother, Father and Child Cohort Study using population-wide individual-level registry information
Source: Int J Epidemiol. 2026 Jul 25;55(4):dyag122. doi: 10.1093/ije/dyag122 (PMC13401474; doi:10.1093/ije/dyag122)
Supplement: dyag122_Supplementary_Data [file dyag122_supplementary_data.zip › ije-2025-04-0715-File011.xlsx]

## Sheet: STable3
Table S3. Statistics Norway variable categories with too few participants, which were dropped prior to prediction of participation via Elastic-Net regression models
DroppedCategory
MoWorkLocationMunicipality1108
MoWorkLocationMunicipality1160
MoWorkLocationMunicipality1505
MoWorkLocationMunicipality1506
MoWorkLocationMunicipality1507
MoWorkLocationMunicipality1511
MoWorkLocationMunicipality1535
MoWorkLocationMunicipality1576
MoWorkLocationMunicipality1577
MoWorkLocationMunicipality1578
MoWorkLocationMunicipality1579
MoWorkLocationMunicipality1804
MoWorkLocationMunicipality1806
MoWorkLocationMunicipality1875
MoWorkLocationMunicipality3001
MoWorkLocationMunicipality3002
MoWorkLocationMunicipality3003
MoWorkLocationMunicipality3004
MoWorkLocationMunicipality3005
MoWorkLocationMunicipality3006
MoWorkLocationMunicipality3007
MoWorkLocationMunicipality3011
MoWorkLocationMunicipality3012
MoWorkLocationMunicipality3013
MoWorkLocationMunicipality3014
MoWorkLocationMunicipality3015
MoWorkLocationMunicipality3016
MoWorkLocationMunicipality3017
MoWorkLocationMunicipality3018
MoWorkLocationMunicipality3019
MoWorkLocationMunicipality3020
MoWorkLocationMunicipality3021
MoWorkLocationMunicipality3022
MoWorkLocationMunicipality3023
MoWorkLocationMunicipality3025
MoWorkLocationMunicipality3026
MoWorkLocationMunicipality3027
MoWorkLocationMunicipality3028
MoWorkLocationMunicipality3029
MoWorkLocationMunicipality3030
MoWorkLocationMunicipality3031
MoWorkLocationMunicipality3032
MoWorkLocationMunicipality3033
MoWorkLocationMunicipality3034
MoWorkLocationMunicipality3035
MoWorkLocationMunicipality3036
MoWorkLocationMunicipality3037
MoWorkLocationMunicipality3038
MoWorkLocationMunicipality3039
MoWorkLocationMunicipality3040
MoWorkLocationMunicipality3041
MoWorkLocationMunicipality3042
MoWorkLocationMunicipality3043
MoWorkLocationMunicipality3044
MoWorkLocationMunicipality3045
MoWorkLocationMunicipality3046
MoWorkLocationMunicipality3047
MoWorkLocationMunicipality3048
MoWorkLocationMunicipality3049
MoWorkLocationMunicipality3050
MoWorkLocationMunicipality3051
MoWorkLocationMunicipality3052
MoWorkLocationMunicipality3053
MoWorkLocationMunicipality3054
MoWorkLocationMunicipality3401
MoWorkLocationMunicipality3403
MoWorkLocationMunicipality3405
MoWorkLocationMunicipality3407
MoWorkLocationMunicipality3411
MoWorkLocationMunicipality3412
MoWorkLocationMunicipality3413
MoWorkLocationMunicipality3414
MoWorkLocationMunicipality3415
MoWorkLocationMunicipality3416
MoWorkLocationMunicipality3417
MoWorkLocationMunicipality3418
MoWorkLocationMunicipality3419
MoWorkLocationMunicipality3420
MoWorkLocationMunicipality3421
MoWorkLocationMunicipality3422
MoWorkLocationMunicipality3423
MoWorkLocationMunicipality3424
MoWorkLocationMunicipality3425
MoWorkLocationMunicipality3426
MoWorkLocationMunicipality3427
MoWorkLocationMunicipality3428
MoWorkLocationMunicipality3429
MoWorkLocationMunicipality3430
MoWorkLocationMunicipality3431
MoWorkLocationMunicipality3432
MoWorkLocationMunicipality3433
MoWorkLocationMunicipality3434
MoWorkLocationMunicipality3435
MoWorkLocationMunicipality3436
MoWorkLocationMunicipality3437
MoWorkLocationMunicipality3438
MoWorkLocationMunicipality3439
MoWorkLocationMunicipality3440
MoWorkLocationMunicipality3441
MoWorkLocationMunicipality3442
MoWorkLocationMunicipality3443
MoWorkLocationMunicipality3446
MoWorkLocationMunicipality3447
MoWorkLocationMunicipality3448
MoWorkLocationMunicipality3449
MoWorkLocationMunicipality3450
MoWorkLocationMunicipality3451
MoWorkLocationMunicipality3452
MoWorkLocationMunicipality3453
MoWorkLocationMunicipality3454
MoWorkLocationMunicipality3801
MoWorkLocationMunicipality3802
MoWorkLocationMunicipality3803
MoWorkLocationMunicipality3804
MoWorkLocationMunicipality3805
MoWorkLocationMunicipality3806
MoWorkLocationMunicipality3807
MoWorkLocationMunicipality3808
MoWorkLocationMunicipality3811
MoWorkLocationMunicipality3812
MoWorkLocationMunicipality3813
MoWorkLocationMunicipality3814
MoWorkLocationMunicipality3815
MoWorkLocationMunicipality3816
MoWorkLocationMunicipality3817
MoWorkLocationMunicipality3818
MoWorkLocationMunicipality3819
MoWorkLocationMunicipality3820
MoWorkLocationMunicipality3821
MoWorkLocationMunicipality3822
MoWorkLocationMunicipality3823
MoWorkLocationMunicipality3824
MoWorkLocationMunicipality3825
MoWorkLocationMunicipality4201
MoWorkLocationMunicipality4202
MoWorkLocationMunicipality4203
MoWorkLocationMunicipality4204
MoWorkLocationMunicipality4205
MoWorkLocationMunicipality4206
MoWorkLocationMunicipality4207
MoWorkLocationMunicipality4211
MoWorkLocationMunicipality4212
MoWorkLocationMunicipality4213
MoWorkLocationMunicipality4214
MoWorkLocationMunicipality4215
MoWorkLocationMunicipality4216
MoWorkLocationMunicipality4217
MoWorkLocationMunicipality4218
MoWorkLocationMunicipality4219
MoWorkLocationMunicipality4220
MoWorkLocationMunicipality4221
MoWorkLocationMunicipality4222
MoWorkLocationMunicipality4223
MoWorkLocationMunicipality4224
MoWorkLocationMunicipality4225
MoWorkLocationMunicipality4226
MoWorkLocationMunicipality4227
MoWorkLocationMunicipality4228
MoWorkLocationMunicipality4602
MoWorkLocationMunicipality4611
MoWorkLocationMunicipality4612
MoWorkLocationMunicipality4613
MoWorkLocationMunicipality4614
MoWorkLocationMunicipality4615
MoWorkLocationMunicipality4616
MoWorkLocationMunicipality4617
MoWorkLocationMunicipality4618
MoWorkLocationMunicipality4619
MoWorkLocationMunicipality4620
MoWorkLocationMunicipality4621
MoWorkLocationMunicipality4622
MoWorkLocationMunicipality4623
MoWorkLocationMunicipality4624
MoWorkLocationMunicipality4625
MoWorkLocationMunicipality4626
MoWorkLocationMunicipality4627
MoWorkLocationMunicipality4628
MoWorkLocationMunicipality4629
MoWorkLocationMunicipality4630
MoWorkLocationMunicipality4631
MoWorkLocationMunicipality4632
MoWorkLocationMunicipality4633
MoWorkLocationMunicipality4634
MoWorkLocationMunicipality4635
MoWorkLocationMunicipality4636
MoWorkLocationMunicipality4637
MoWorkLocationMunicipality4638
MoWorkLocationMunicipality4639
MoWorkLocationMunicipality4640
MoWorkLocationMunicipality4641
MoWorkLocationMunicipality4642
MoWorkLocationMunicipality4643
MoWorkLocationMunicipality4644
MoWorkLocationMunicipality4645
MoWorkLocationMunicipality4646
MoWorkLocationMunicipality4647
MoWorkLocationMunicipality4648
MoWorkLocationMunicipality4649
MoWorkLocationMunicipality4650
MoWorkLocationMunicipality4651
MoWorkLocationMunicipality5006
MoWorkLocationMunicipality5007
MoWorkLocationMunicipality5014
MoWorkLocationMunicipality5020
MoWorkLocationMunicipality5021
MoWorkLocationMunicipality5022
MoWorkLocationMunicipality5025
MoWorkLocationMunicipality5026
MoWorkLocationMunicipality5027
MoWorkLocationMunicipality5028
MoWorkLocationMunicipality5029
MoWorkLocationMunicipality5031
MoWorkLocationMunicipality5032
MoWorkLocationMunicipality5033
MoWorkLocationMunicipality5034
MoWorkLocationMunicipality5035
MoWorkLocationMunicipality5036
MoWorkLocationMunicipality5037
MoWorkLocationMunicipality5038
MoWorkLocationMunicipality5041
MoWorkLocationMunicipality5042
MoWorkLocationMunicipality5043
MoWorkLocationMunicipality5044
MoWorkLocationMunicipality5045
MoWorkLocationMunicipality5046
MoWorkLocationMunicipality5047
MoWorkLocationMunicipality5049
MoWorkLocationMunicipality5052
MoWorkLocationMunicipality5053
MoWorkLocationMunicipality5054
MoWorkLocationMunicipality5055
MoWorkLocationMunicipality5056
MoWorkLocationMunicipality5057
MoWorkLocationMunicipality5058
MoWorkLocationMunicipality5059
MoWorkLocationMunicipality5060
MoWorkLocationMunicipality5061
MoWorkLocationMunicipality5401
MoWorkLocationMunicipality5402
MoWorkLocationMunicipality5403
MoWorkLocationMunicipality5404
MoWorkLocationMunicipality5405
MoWorkLocationMunicipality5406
MoWorkLocationMunicipality5411
MoWorkLocationMunicipality5412
MoWorkLocationMunicipality5413
MoWorkLocationMunicipality5414
MoWorkLocationMunicipality5415
MoWorkLocationMunicipality5416
MoWorkLocationMunicipality5417
MoWorkLocationMunicipality5418
MoWorkLocationMunicipality5419
MoWorkLocationMunicipality5420
MoWorkLocationMunicipality5421
MoWorkLocationMunicipality5422
MoWorkLocationMunicipality5423
MoWorkLocationMunicipality5424
MoWorkLocationMunicipality5425
MoWorkLocationMunicipality5426
MoWorkLocationMunicipality5427
MoWorkLocationMunicipality5428
MoWorkLocationMunicipality5429
MoWorkLocationMunicipality5430
MoWorkLocationMunicipality5432
MoWorkLocationMunicipality5433
MoWorkLocationMunicipality5434
MoWorkLocationMunicipality5435
MoWorkLocationMunicipality5436
MoWorkLocationMunicipality5437
MoWorkLocationMunicipality5438
MoWorkLocationMunicipality5439
MoWorkLocationMunicipality5440
MoWorkLocationMunicipality5441
MoWorkLocationMunicipality5442
MoWorkLocationMunicipality5443
MoWorkLocationMunicipality5444
FaWorkLocationMunicipality1108
FaWorkLocationMunicipality1160
FaWorkLocationMunicipality1505
FaWorkLocationMunicipality1506
FaWorkLocationMunicipality1507
FaWorkLocationMunicipality1511
FaWorkLocationMunicipality1535
FaWorkLocationMunicipality1576
FaWorkLocationMunicipality1577
FaWorkLocationMunicipality1578
FaWorkLocationMunicipality1579
FaWorkLocationMunicipality1804
FaWorkLocationMunicipality1806
FaWorkLocationMunicipality1875
FaWorkLocationMunicipality3001
FaWorkLocationMunicipality3002
FaWorkLocationMunicipality3003
FaWorkLocationMunicipality3004
FaWorkLocationMunicipality3005
FaWorkLocationMunicipality3006
FaWorkLocationMunicipality3007
FaWorkLocationMunicipality3011
FaWorkLocationMunicipality3012
FaWorkLocationMunicipality3013
FaWorkLocationMunicipality3014
FaWorkLocationMunicipality3015
FaWorkLocationMunicipality3016
FaWorkLocationMunicipality3017
FaWorkLocationMunicipality3018
FaWorkLocationMunicipality3019
FaWorkLocationMunicipality3020
FaWorkLocationMunicipality3021
FaWorkLocationMunicipality3022
FaWorkLocationMunicipality3023
FaWorkLocationMunicipality3025
FaWorkLocationMunicipality3026
FaWorkLocationMunicipality3027
FaWorkLocationMunicipality3028
FaWorkLocationMunicipality3029
FaWorkLocationMunicipality3030
FaWorkLocationMunicipality3031
FaWorkLocationMunicipality3032
FaWorkLocationMunicipality3033
FaWorkLocationMunicipality3034
FaWorkLocationMunicipality3035
FaWorkLocationMunicipality3036
FaWorkLocationMunicipality3037
FaWorkLocationMunicipality3038
FaWorkLocationMunicipality3039
FaWorkLocationMunicipality3040
FaWorkLocationMunicipality3041
FaWorkLocationMunicipality3042
FaWorkLocationMunicipality3043
FaWorkLocationMunicipality3044
FaWorkLocationMunicipality3045
FaWorkLocationMunicipality3046
FaWorkLocationMunicipality3047
FaWorkLocationMunicipality3048
FaWorkLocationMunicipality3049
FaWorkLocationMunicipality3050
FaWorkLocationMunicipality3051
FaWorkLocationMunicipality3052
FaWorkLocationMunicipality3053
FaWorkLocationMunicipality3054
FaWorkLocationMunicipality3401
FaWorkLocationMunicipality3403
FaWorkLocationMunicipality3405
FaWorkLocationMunicipality3407
FaWorkLocationMunicipality3411
FaWorkLocationMunicipality3412
FaWorkLocationMunicipality3413
FaWorkLocationMunicipality3414
FaWorkLocationMunicipality3415
FaWorkLocationMunicipality3416
FaWorkLocationMunicipality3417
FaWorkLocationMunicipality3418
FaWorkLocationMunicipality3419
FaWorkLocationMunicipality3420
FaWorkLocationMunicipality3421
FaWorkLocationMunicipality3422
FaWorkLocationMunicipality3423
FaWorkLocationMunicipality3424
FaWorkLocationMunicipality3425
FaWorkLocationMunicipality3426
FaWorkLocationMunicipality3427
FaWorkLocationMunicipality3428
FaWorkLocationMunicipality3429
FaWorkLocationMunicipality3430
FaWorkLocationMunicipality3431
FaWorkLocationMunicipality3432
FaWorkLocationMunicipality3433
FaWorkLocationMunicipality3434
FaWorkLocationMunicipality3435
FaWorkLocationMunicipality3436
FaWorkLocationMunicipality3437
FaWorkLocationMunicipality3438
FaWorkLocationMunicipality3439
FaWorkLocationMunicipality3440
FaWorkLocationMunicipality3441
FaWorkLocationMunicipality3442
FaWorkLocationMunicipality3443
FaWorkLocationMunicipality3446
FaWorkLocationMunicipality3447
FaWorkLocationMunicipality3448
FaWorkLocationMunicipality3449
FaWorkLocationMunicipality3450
FaWorkLocationMunicipality3451
FaWorkLocationMunicipality3452
FaWorkLocationMunicipality3453
FaWorkLocationMunicipality3454
FaWorkLocationMunicipality3801
FaWorkLocationMunicipality3802
FaWorkLocationMunicipality3803
FaWorkLocationMunicipality3804
FaWorkLocationMunicipality3805
FaWorkLocationMunicipality3806
FaWorkLocationMunicipality3807
FaWorkLocationMunicipality3808
FaWorkLocationMunicipality3811
FaWorkLocationMunicipality3812
FaWorkLocationMunicipality3813
FaWorkLocationMunicipality3814
FaWorkLocationMunicipality3815
FaWorkLocationMunicipality3816
FaWorkLocationMunicipality3817
FaWorkLocationMunicipality3818
FaWorkLocationMunicipality3819
FaWorkLocationMunicipality3820
FaWorkLocationMunicipality3821
FaWorkLocationMunicipality3822
FaWorkLocationMunicipality3823
FaWorkLocationMunicipality3824
FaWorkLocationMunicipality3825
FaWorkLocationMunicipality4201
FaWorkLocationMunicipality4202
FaWorkLocationMunicipality4203
FaWorkLocationMunicipality4204
FaWorkLocationMunicipality4205
FaWorkLocationMunicipality4206
FaWorkLocationMunicipality4207
FaWorkLocationMunicipality4211
FaWorkLocationMunicipality4212
FaWorkLocationMunicipality4213
FaWorkLocationMunicipality4214
FaWorkLocationMunicipality4215
FaWorkLocationMunicipality4216
FaWorkLocationMunicipality4217
FaWorkLocationMunicipality4218
FaWorkLocationMunicipality4219
FaWorkLocationMunicipality4220
FaWorkLocationMunicipality4221
FaWorkLocationMunicipality4222
FaWorkLocationMunicipality4223
FaWorkLocationMunicipality4224
FaWorkLocationMunicipality4225
FaWorkLocationMunicipality4226
FaWorkLocationMunicipality4227
FaWorkLocationMunicipality4228
FaWorkLocationMunicipality4602
FaWorkLocationMunicipality4611
FaWorkLocationMunicipality4612
FaWorkLocationMunicipality4613
FaWorkLocationMunicipality4614
FaWorkLocationMunicipality4615
FaWorkLocationMunicipality4616
FaWorkLocationMunicipality4617
FaWorkLocationMunicipality4618
FaWorkLocationMunicipality4619
FaWorkLocationMunicipality4620
FaWorkLocationMunicipality4621
FaWorkLocationMunicipality4622
FaWorkLocationMunicipality4623
FaWorkLocationMunicipality4624
FaWorkLocationMunicipality4625
FaWorkLocationMunicipality4626
FaWorkLocationMunicipality4627
FaWorkLocationMunicipality4628
FaWorkLocationMunicipality4629
FaWorkLocationMunicipality4630
FaWorkLocationMunicipality4631
FaWorkLocationMunicipality4632
FaWorkLocationMunicipality4633
FaWorkLocationMunicipality4634
FaWorkLocationMunicipality4635
FaWorkLocationMunicipality4636
FaWorkLocationMunicipality4637
FaWorkLocationMunicipality4638
FaWorkLocationMunicipality4639
FaWorkLocationMunicipality4640
FaWorkLocationMunicipality4641
FaWorkLocationMunicipality4642
FaWorkLocationMunicipality4643
FaWorkLocationMunicipality4644
FaWorkLocationMunicipality4645
FaWorkLocationMunicipality4646
FaWorkLocationMunicipality4647
FaWorkLocationMunicipality4648
FaWorkLocationMunicipality4649
FaWorkLocationMunicipality4650
FaWorkLocationMunicipality4651
FaWorkLocationMunicipality5006
FaWorkLocationMunicipality5007
FaWorkLocationMunicipality5014
FaWorkLocationMunicipality5020
FaWorkLocationMunicipality5021
FaWorkLocationMunicipality5022
FaWorkLocationMunicipality5025
FaWorkLocationMunicipality5026
FaWorkLocationMunicipality5027
FaWorkLocationMunicipality5028
FaWorkLocationMunicipality5029
FaWorkLocationMunicipality5031
FaWorkLocationMunicipality5032
FaWorkLocationMunicipality5033
FaWorkLocationMunicipality5034
FaWorkLocationMunicipality5035
FaWorkLocationMunicipality5036
FaWorkLocationMunicipality5037
FaWorkLocationMunicipality5038
FaWorkLocationMunicipality5041
FaWorkLocationMunicipality5042
FaWorkLocationMunicipality5043
FaWorkLocationMunicipality5044
FaWorkLocationMunicipality5045
FaWorkLocationMunicipality5046
FaWorkLocationMunicipality5047
FaWorkLocationMunicipality5049
FaWorkLocationMunicipality5052
FaWorkLocationMunicipality5053
FaWorkLocationMunicipality5054
FaWorkLocationMunicipality5055
FaWorkLocationMunicipality5056
FaWorkLocationMunicipality5057
FaWorkLocationMunicipality5058
FaWorkLocationMunicipality5059
FaWorkLocationMunicipality5060
FaWorkLocationMunicipality5061
FaWorkLocationMunicipality5401
FaWorkLocationMunicipality5402
FaWorkLocationMunicipality5403
FaWorkLocationMunicipality5404
FaWorkLocationMunicipality5405
FaWorkLocationMunicipality5406
FaWorkLocationMunicipality5411
FaWorkLocationMunicipality5412
FaWorkLocationMunicipality5413
FaWorkLocationMunicipality5414
FaWorkLocationMunicipality5415
FaWorkLocationMunicipality5416
FaWorkLocationMunicipality5417
FaWorkLocationMunicipality5418
FaWorkLocationMunicipality5419
FaWorkLocationMunicipality5420
FaWorkLocationMunicipality5421
FaWorkLocationMunicipality5422
FaWorkLocationMunicipality5423
FaWorkLocationMunicipality5424
FaWorkLocationMunicipality5425
FaWorkLocationMunicipality5426
FaWorkLocationMunicipality5427
FaWorkLocationMunicipality5428
FaWorkLocationMunicipality5429
FaWorkLocationMunicipality5430
FaWorkLocationMunicipality5432
FaWorkLocationMunicipality5433
FaWorkLocationMunicipality5434
FaWorkLocationMunicipality5435
FaWorkLocationMunicipality5436
FaWorkLocationMunicipality5437
FaWorkLocationMunicipality5438
FaWorkLocationMunicipality5439
FaWorkLocationMunicipality5440
FaWorkLocationMunicipality5441
FaWorkLocationMunicipality5442
FaWorkLocationMunicipality5443
FaWorkLocationMunicipality5444
MoResidenceMunicipality_Rec0104
MoResidenceMunicipality_Rec0105
MoResidenceMunicipality_Rec0106
MoResidenceMunicipality_Rec0111
MoResidenceMunicipality_Rec0118
MoResidenceMunicipality_Rec0119
MoResidenceMunicipality_Rec0121
MoResidenceMunicipality_Rec0122
MoResidenceMunicipality_Rec0123
MoResidenceMunicipality_Rec0124
MoResidenceMunicipality_Rec0125
MoResidenceMunicipality_Rec0127
MoResidenceMunicipality_Rec0128
MoResidenceMunicipality_Rec0135
MoResidenceMunicipality_Rec0136
MoResidenceMunicipality_Rec0137
MoResidenceMunicipality_Rec0138
MoResidenceMunicipality_Rec0211
MoResidenceMunicipality_Rec0213
MoResidenceMunicipality_Rec0214
MoResidenceMunicipality_Rec0215
MoResidenceMunicipality_Rec0216
MoResidenceMunicipality_Rec0217
MoResidenceMunicipality_Rec0220
MoResidenceMunicipality_Rec0221
MoResidenceMunicipality_Rec0226
MoResidenceMunicipality_Rec0227
MoResidenceMunicipality_Rec0228
MoResidenceMunicipality_Rec0229
MoResidenceMunicipality_Rec0230
MoResidenceMunicipality_Rec0231
MoResidenceMunicipality_Rec0233
MoResidenceMunicipality_Rec0234
MoResidenceMunicipality_Rec0235
MoResidenceMunicipality_Rec0236
MoResidenceMunicipality_Rec0237
MoResidenceMunicipality_Rec0238
MoResidenceMunicipality_Rec0239
MoResidenceMunicipality_Rec0402
MoResidenceMunicipality_Rec0403
MoResidenceMunicipality_Rec0412
MoResidenceMunicipality_Rec0415
MoResidenceMunicipality_Rec0417
MoResidenceMunicipality_Rec0418
MoResidenceMunicipality_Rec0419
MoResidenceMunicipality_Rec0420
MoResidenceMunicipality_Rec0423
MoResidenceMunicipality_Rec0425
MoResidenceMunicipality_Rec0426
MoResidenceMunicipality_Rec0427
MoResidenceMunicipality_Rec0428
MoResidenceMunicipality_Rec0429
MoResidenceMunicipality_Rec0430
MoResidenceMunicipality_Rec0432
MoResidenceMunicipality_Rec0434
MoResidenceMunicipality_Rec0436
MoResidenceMunicipality_Rec0437
MoResidenceMunicipality_Rec0438
MoResidenceMunicipality_Rec0439
MoResidenceMunicipality_Rec0441
MoResidenceMunicipality_Rec0501
MoResidenceMunicipality_Rec0502
MoResidenceMunicipality_Rec0511
MoResidenceMunicipality_Rec0512
MoResidenceMunicipality_Rec0513
MoResidenceMunicipality_Rec0514
MoResidenceMunicipality_Rec0515
MoResidenceMunicipality_Rec0516
MoResidenceMunicipality_Rec0517
MoResidenceMunicipality_Rec0519
MoResidenceMunicipality_Rec0520
MoResidenceMunicipality_Rec0521
MoResidenceMunicipality_Rec0522
MoResidenceMunicipality_Rec0528
MoResidenceMunicipality_Rec0529
MoResidenceMunicipality_Rec0532
MoResidenceMunicipality_Rec0533
MoResidenceMunicipality_Rec0534
MoResidenceMunicipality_Rec0536
MoResidenceMunicipality_Rec0538
MoResidenceMunicipality_Rec0540
MoResidenceMunicipality_Rec0541
MoResidenceMunicipality_Rec0542
MoResidenceMunicipality_Rec0543
MoResidenceMunicipality_Rec0544
MoResidenceMunicipality_Rec0545
MoResidenceMunicipality_Rec0602
MoResidenceMunicipality_Rec0604
MoResidenceMunicipality_Rec0605
MoResidenceMunicipality_Rec0612
MoResidenceMunicipality_Rec0615
MoResidenceMunicipality_Rec0616
MoResidenceMunicipality_Rec0617
MoResidenceMunicipality_Rec0618
MoResidenceMunicipality_Rec0619
MoResidenceMunicipality_Rec0620
MoResidenceMunicipality_Rec0621
MoResidenceMunicipality_Rec0622
MoResidenceMunicipality_Rec0623
MoResidenceMunicipality_Rec0624
MoResidenceMunicipality_Rec0625
MoResidenceMunicipality_Rec0626
MoResidenceMunicipality_Rec0627
MoResidenceMunicipality_Rec0628
MoResidenceMunicipality_Rec0631
MoResidenceMunicipality_Rec0632
MoResidenceMunicipality_Rec0633
MoResidenceMunicipality_Rec0701
MoResidenceMunicipality_Rec0702
MoResidenceMunicipality_Rec0704
MoResidenceMunicipality_Rec0706
MoResidenceMunicipality_Rec0709
MoResidenceMunicipality_Rec0711
MoResidenceMunicipality_Rec0713
MoResidenceMunicipality_Rec0714
MoResidenceMunicipality_Rec0716
MoResidenceMunicipality_Rec0719
MoResidenceMunicipality_Rec0720
MoResidenceMunicipality_Rec0722
MoResidenceMunicipality_Rec0723
MoResidenceMunicipality_Rec0728
MoResidenceMunicipality_Rec0805
MoResidenceMunicipality_Rec0806
MoResidenceMunicipality_Rec0807
MoResidenceMunicipality_Rec0811
MoResidenceMunicipality_Rec0814
MoResidenceMunicipality_Rec0815
MoResidenceMunicipality_Rec0817
MoResidenceMunicipality_Rec0819
MoResidenceMunicipality_Rec0821
MoResidenceMunicipality_Rec0822
MoResidenceMunicipality_Rec0826
MoResidenceMunicipality_Rec0827
MoResidenceMunicipality_Rec0828
MoResidenceMunicipality_Rec0829
MoResidenceMunicipality_Rec0830
MoResidenceMunicipality_Rec0831
MoResidenceMunicipality_Rec0833
MoResidenceMunicipality_Rec0834
MoResidenceMunicipality_Rec0901
MoResidenceMunicipality_Rec0904
MoResidenceMunicipality_Rec0906
MoResidenceMunicipality_Rec0911
MoResidenceMunicipality_Rec0912
MoResidenceMunicipality_Rec0914
MoResidenceMunicipality_Rec0919
MoResidenceMunicipality_Rec0926
MoResidenceMunicipality_Rec0928
MoResidenceMunicipality_Rec0929
MoResidenceMunicipality_Rec0935
MoResidenceMunicipality_Rec0937
MoResidenceMunicipality_Rec0938
MoResidenceMunicipality_Rec0940
MoResidenceMunicipality_Rec0941
MoResidenceMunicipality_Rec1001
MoResidenceMunicipality_Rec1002
MoResidenceMunicipality_Rec1003
MoResidenceMunicipality_Rec1004
MoResidenceMunicipality_Rec1014
MoResidenceMunicipality_Rec1017
MoResidenceMunicipality_Rec1018
MoResidenceMunicipality_Rec1021
MoResidenceMunicipality_Rec1026
MoResidenceMunicipality_Rec1027
MoResidenceMunicipality_Rec1029
MoResidenceMunicipality_Rec1032
MoResidenceMunicipality_Rec1034
MoResidenceMunicipality_Rec1037
MoResidenceMunicipality_Rec1046
MoResidenceMunicipality_Rec1101
MoResidenceMunicipality_Rec1102
MoResidenceMunicipality_Rec1106
MoResidenceMunicipality_Rec1111
MoResidenceMunicipality_Rec1112
MoResidenceMunicipality_Rec1114
MoResidenceMunicipality_Rec1119
MoResidenceMunicipality_Rec1120
MoResidenceMunicipality_Rec1121
MoResidenceMunicipality_Rec1122
MoResidenceMunicipality_Rec1124
MoResidenceMunicipality_Rec1127
MoResidenceMunicipality_Rec1129
MoResidenceMunicipality_Rec1130
MoResidenceMunicipality_Rec1133
MoResidenceMunicipality_Rec1134
MoResidenceMunicipality_Rec1135
MoResidenceMunicipality_Rec1141
MoResidenceMunicipality_Rec1142
MoResidenceMunicipality_Rec1144
MoResidenceMunicipality_Rec1145
MoResidenceMunicipality_Rec1146
MoResidenceMunicipality_Rec1149
MoResidenceMunicipality_Rec1151
MoResidenceMunicipality_Rec1154
MoResidenceMunicipality_Rec1159
MoResidenceMunicipality_Rec1160
MoResidenceMunicipality_Rec1211
MoResidenceMunicipality_Rec1214
MoResidenceMunicipality_Rec1216
MoResidenceMunicipality_Rec1219
MoResidenceMunicipality_Rec1221
MoResidenceMunicipality_Rec1222
MoResidenceMunicipality_Rec1223
MoResidenceMunicipality_Rec1224
MoResidenceMunicipality_Rec1227
MoResidenceMunicipality_Rec1228
MoResidenceMunicipality_Rec1231
MoResidenceMunicipality_Rec1232
MoResidenceMunicipality_Rec1233
MoResidenceMunicipality_Rec1234
MoResidenceMunicipality_Rec1235
MoResidenceMunicipality_Rec1238
MoResidenceMunicipality_Rec1241
MoResidenceMunicipality_Rec1242
MoResidenceMunicipality_Rec1243
MoResidenceMunicipality_Rec1244
MoResidenceMunicipality_Rec1245
MoResidenceMunicipality_Rec1246
MoResidenceMunicipality_Rec1247
MoResidenceMunicipality_Rec1251
MoResidenceMunicipality_Rec1252
MoResidenceMunicipality_Rec1253
MoResidenceMunicipality_Rec1256
MoResidenceMunicipality_Rec1259
MoResidenceMunicipality_Rec1260
MoResidenceMunicipality_Rec1263
MoResidenceMunicipality_Rec1264
MoResidenceMunicipality_Rec1265
MoResidenceMunicipality_Rec1266
MoResidenceMunicipality_Rec1401
MoResidenceMunicipality_Rec1411
MoResidenceMunicipality_Rec1412
MoResidenceMunicipality_Rec1413
MoResidenceMunicipality_Rec1416
MoResidenceMunicipality_Rec1417
MoResidenceMunicipality_Rec1418
MoResidenceMunicipality_Rec1419
MoResidenceMunicipality_Rec1420
MoResidenceMunicipality_Rec1421
MoResidenceMunicipality_Rec1422
MoResidenceMunicipality_Rec1424
MoResidenceMunicipality_Rec1426
MoResidenceMunicipality_Rec1428
MoResidenceMunicipality_Rec1429
MoResidenceMunicipality_Rec1430
MoResidenceMunicipality_Rec1431
MoResidenceMunicipality_Rec1432
MoResidenceMunicipality_Rec1433
MoResidenceMunicipality_Rec1438
MoResidenceMunicipality_Rec1439
MoResidenceMunicipality_Rec1441
MoResidenceMunicipality_Rec1443
MoResidenceMunicipality_Rec1444
MoResidenceMunicipality_Rec1445
MoResidenceMunicipality_Rec1449
MoResidenceMunicipality_Rec1502
MoResidenceMunicipality_Rec1503
MoResidenceMunicipality_Rec1504
MoResidenceMunicipality_Rec1505
MoResidenceMunicipality_Rec1511
MoResidenceMunicipality_Rec1514
MoResidenceMunicipality_Rec1515
MoResidenceMunicipality_Rec1516
MoResidenceMunicipality_Rec1517
MoResidenceMunicipality_Rec1519
MoResidenceMunicipality_Rec1520
MoResidenceMunicipality_Rec1523
MoResidenceMunicipality_Rec1524
MoResidenceMunicipality_Rec1525
MoResidenceMunicipality_Rec1526
MoResidenceMunicipality_Rec1528
MoResidenceMunicipality_Rec1529
MoResidenceMunicipality_Rec1531
MoResidenceMunicipality_Rec1532
MoResidenceMunicipality_Rec1534
MoResidenceMunicipality_Rec1535
MoResidenceMunicipality_Rec1539
MoResidenceMunicipality_Rec1543
MoResidenceMunicipality_Rec1545
MoResidenceMunicipality_Rec1546
MoResidenceMunicipality_Rec1547
MoResidenceMunicipality_Rec1548
MoResidenceMunicipality_Rec1551
MoResidenceMunicipality_Rec1554
MoResidenceMunicipality_Rec1556
MoResidenceMunicipality_Rec1557
MoResidenceMunicipality_Rec1560
MoResidenceMunicipality_Rec1563
MoResidenceMunicipality_Rec1566
MoResidenceMunicipality_Rec1567
MoResidenceMunicipality_Rec1569
MoResidenceMunicipality_Rec1571
MoResidenceMunicipality_Rec1572
MoResidenceMunicipality_Rec1573
MoResidenceMunicipality_Rec1576
MoResidenceMunicipality_Rec1612
MoResidenceMunicipality_Rec1613
MoResidenceMunicipality_Rec1617
MoResidenceMunicipality_Rec1620
MoResidenceMunicipality_Rec1621
MoResidenceMunicipality_Rec1622
MoResidenceMunicipality_Rec1624
MoResidenceMunicipality_Rec1627
MoResidenceMunicipality_Rec1630
MoResidenceMunicipality_Rec1632
MoResidenceMunicipality_Rec1633
MoResidenceMunicipality_Rec1634
MoResidenceMunicipality_Rec1635
MoResidenceMunicipality_Rec1636
MoResidenceMunicipality_Rec1638
MoResidenceMunicipality_Rec1640
MoResidenceMunicipality_Rec1644
MoResidenceMunicipality_Rec1648
MoResidenceMunicipality_Rec1653
MoResidenceMunicipality_Rec1657
MoResidenceMunicipality_Rec1662
MoResidenceMunicipality_Rec1663
MoResidenceMunicipality_Rec1664
MoResidenceMunicipality_Rec1665
MoResidenceMunicipality_Rec1702
MoResidenceMunicipality_Rec1703
MoResidenceMunicipality_Rec1711
MoResidenceMunicipality_Rec1714
MoResidenceMunicipality_Rec1717
MoResidenceMunicipality_Rec1718
MoResidenceMunicipality_Rec1719
MoResidenceMunicipality_Rec1721
MoResidenceMunicipality_Rec1723
MoResidenceMunicipality_Rec1724
MoResidenceMunicipality_Rec1725
MoResidenceMunicipality_Rec1729
MoResidenceMunicipality_Rec1736
MoResidenceMunicipality_Rec1738
MoResidenceMunicipality_Rec1739
MoResidenceMunicipality_Rec1740
MoResidenceMunicipality_Rec1742
MoResidenceMunicipality_Rec1743
MoResidenceMunicipality_Rec1744
MoResidenceMunicipality_Rec1748
MoResidenceMunicipality_Rec1749
MoResidenceMunicipality_Rec1750
MoResidenceMunicipality_Rec1751
MoResidenceMunicipality_Rec1755
MoResidenceMunicipality_Rec1804
MoResidenceMunicipality_Rec1805
MoResidenceMunicipality_Rec1811
MoResidenceMunicipality_Rec1812
MoResidenceMunicipality_Rec1813
MoResidenceMunicipality_Rec1815
MoResidenceMunicipality_Rec1816
MoResidenceMunicipality_Rec1818
MoResidenceMunicipality_Rec1820
MoResidenceMunicipality_Rec1822
MoResidenceMunicipality_Rec1824
MoResidenceMunicipality_Rec1825
MoResidenceMunicipality_Rec1826
MoResidenceMunicipality_Rec1827
MoResidenceMunicipality_Rec1828
MoResidenceMunicipality_Rec1832
MoResidenceMunicipality_Rec1833
MoResidenceMunicipality_Rec1834
MoResidenceMunicipality_Rec1835
MoResidenceMunicipality_Rec1836
MoResidenceMunicipality_Rec1837
MoResidenceMunicipality_Rec1838
MoResidenceMunicipality_Rec1839
MoResidenceMunicipality_Rec1840
MoResidenceMunicipality_Rec1841
MoResidenceMunicipality_Rec1842
MoResidenceMunicipality_Rec1845
MoResidenceMunicipality_Rec1848
MoResidenceMunicipality_Rec1849
MoResidenceMunicipality_Rec1850
MoResidenceMunicipality_Rec1851
MoResidenceMunicipality_Rec1852
MoResidenceMunicipality_Rec1853
MoResidenceMunicipality_Rec1854
MoResidenceMunicipality_Rec1856
MoResidenceMunicipality_Rec1857
MoResidenceMunicipality_Rec1859
MoResidenceMunicipality_Rec1860
MoResidenceMunicipality_Rec1865
MoResidenceMunicipality_Rec1866
MoResidenceMunicipality_Rec1867
MoResidenceMunicipality_Rec1868
MoResidenceMunicipality_Rec1870
MoResidenceMunicipality_Rec1871
MoResidenceMunicipality_Rec1874
MoResidenceMunicipality_Rec1901
MoResidenceMunicipality_Rec1902
MoResidenceMunicipality_Rec1911
MoResidenceMunicipality_Rec1913
MoResidenceMunicipality_Rec1915
MoResidenceMunicipality_Rec1917
MoResidenceMunicipality_Rec1919
MoResidenceMunicipality_Rec1920
MoResidenceMunicipality_Rec1922
MoResidenceMunicipality_Rec1923
MoResidenceMunicipality_Rec1924
MoResidenceMunicipality_Rec1925
MoResidenceMunicipality_Rec1926
MoResidenceMunicipality_Rec1927
MoResidenceMunicipality_Rec1928
MoResidenceMunicipality_Rec1929
MoResidenceMunicipality_Rec1931
MoResidenceMunicipality_Rec1933
MoResidenceMunicipality_Rec1936
MoResidenceMunicipality_Rec1938
MoResidenceMunicipality_Rec1939
MoResidenceMunicipality_Rec1940
MoResidenceMunicipality_Rec1941
MoResidenceMunicipality_Rec1942
MoResidenceMunicipality_Rec1943
MoResidenceMunicipality_Rec2000
MoResidenceMunicipality_Rec2001
MoResidenceMunicipality_Rec2002
MoResidenceMunicipality_Rec2003
MoResidenceMunicipality_Rec2004
MoResidenceMunicipality_Rec2005
MoResidenceMunicipality_Rec2006
MoResidenceMunicipality_Rec2007
MoResidenceMunicipality_Rec2008
MoResidenceMunicipality_Rec2011
MoResidenceMunicipality_Rec2012
MoResidenceMunicipality_Rec2014
MoResidenceMunicipality_Rec2015
MoResidenceMunicipality_Rec2017
MoResidenceMunicipality_Rec2018
MoResidenceMunicipality_Rec2019
MoResidenceMunicipality_Rec2020
MoResidenceMunicipality_Rec2021
MoResidenceMunicipality_Rec2022
MoResidenceMunicipality_Rec2023
MoResidenceMunicipality_Rec2024
MoResidenceMunicipality_Rec2025
MoResidenceMunicipality_Rec2027
MoResidenceMunicipality_Rec2028
MoResidenceMunicipality_Rec2030
FaResidenceMunicipality_Rec0104
FaResidenceMunicipality_Rec0105
FaResidenceMunicipality_Rec0106
FaResidenceMunicipality_Rec0111
FaResidenceMunicipality_Rec0118
FaResidenceMunicipality_Rec0119
FaResidenceMunicipality_Rec0121
FaResidenceMunicipality_Rec0122
FaResidenceMunicipality_Rec0123
FaResidenceMunicipality_Rec0124
FaResidenceMunicipality_Rec0125
FaResidenceMunicipality_Rec0127
FaResidenceMunicipality_Rec0128
FaResidenceMunicipality_Rec0135
FaResidenceMunicipality_Rec0136
FaResidenceMunicipality_Rec0137
FaResidenceMunicipality_Rec0138
FaResidenceMunicipality_Rec0211
FaResidenceMunicipality_Rec0213
FaResidenceMunicipality_Rec0214
FaResidenceMunicipality_Rec0215
FaResidenceMunicipality_Rec0216
FaResidenceMunicipality_Rec0217
FaResidenceMunicipality_Rec0220
FaResidenceMunicipality_Rec0221
FaResidenceMunicipality_Rec0226
FaResidenceMunicipality_Rec0227
FaResidenceMunicipality_Rec0228
FaResidenceMunicipality_Rec0229
FaResidenceMunicipality_Rec0230
FaResidenceMunicipality_Rec0231
FaResidenceMunicipality_Rec0233
FaResidenceMunicipality_Rec0234
FaResidenceMunicipality_Rec0235
FaResidenceMunicipality_Rec0236
FaResidenceMunicipality_Rec0237
FaResidenceMunicipality_Rec0238
FaResidenceMunicipality_Rec0239
FaResidenceMunicipality_Rec0402
FaResidenceMunicipality_Rec0403
FaResidenceMunicipality_Rec0412
FaResidenceMunicipality_Rec0415
FaResidenceMunicipality_Rec0417
FaResidenceMunicipality_Rec0418
FaResidenceMunicipality_Rec0419
FaResidenceMunicipality_Rec0420
FaResidenceMunicipality_Rec0423
FaResidenceMunicipality_Rec0425
FaResidenceMunicipality_Rec0426
FaResidenceMunicipality_Rec0427
FaResidenceMunicipality_Rec0428
FaResidenceMunicipality_Rec0429
FaResidenceMunicipality_Rec0430
FaResidenceMunicipality_Rec0432
FaResidenceMunicipality_Rec0434
FaResidenceMunicipality_Rec0436
FaResidenceMunicipality_Rec0437
FaResidenceMunicipality_Rec0438
FaResidenceMunicipality_Rec0439
FaResidenceMunicipality_Rec0441
FaResidenceMunicipality_Rec0501
FaResidenceMunicipality_Rec0502
FaResidenceMunicipality_Rec0511
FaResidenceMunicipality_Rec0512
FaResidenceMunicipality_Rec0513
FaResidenceMunicipality_Rec0514
FaResidenceMunicipality_Rec0515
FaResidenceMunicipality_Rec0516
FaResidenceMunicipality_Rec0517
FaResidenceMunicipality_Rec0519
FaResidenceMunicipality_Rec0520
FaResidenceMunicipality_Rec0521
FaResidenceMunicipality_Rec0522
FaResidenceMunicipality_Rec0528
FaResidenceMunicipality_Rec0529
FaResidenceMunicipality_Rec0532
FaResidenceMunicipality_Rec0533
FaResidenceMunicipality_Rec0534
FaResidenceMunicipality_Rec0536
FaResidenceMunicipality_Rec0538
FaResidenceMunicipality_Rec0540
FaResidenceMunicipality_Rec0541
FaResidenceMunicipality_Rec0542
FaResidenceMunicipality_Rec0543
FaResidenceMunicipality_Rec0544
FaResidenceMunicipality_Rec0545
FaResidenceMunicipality_Rec0602
FaResidenceMunicipality_Rec0604
FaResidenceMunicipality_Rec0605
FaResidenceMunicipality_Rec0612
FaResidenceMunicipality_Rec0615
FaResidenceMunicipality_Rec0616
FaResidenceMunicipality_Rec0617
FaResidenceMunicipality_Rec0618
FaResidenceMunicipality_Rec0619
FaResidenceMunicipality_Rec0620
FaResidenceMunicipality_Rec0621
FaResidenceMunicipality_Rec0622
FaResidenceMunicipality_Rec0623
FaResidenceMunicipality_Rec0624
FaResidenceMunicipality_Rec0625
FaResidenceMunicipality_Rec0626
FaResidenceMunicipality_Rec0627
FaResidenceMunicipality_Rec0628
FaResidenceMunicipality_Rec0631
FaResidenceMunicipality_Rec0632
FaResidenceMunicipality_Rec0633
FaResidenceMunicipality_Rec0701
FaResidenceMunicipality_Rec0702
FaResidenceMunicipality_Rec0704
FaResidenceMunicipality_Rec0706
FaResidenceMunicipality_Rec0709
FaResidenceMunicipality_Rec0711
FaResidenceMunicipality_Rec0713
FaResidenceMunicipality_Rec0714
FaResidenceMunicipality_Rec0716
FaResidenceMunicipality_Rec0718
FaResidenceMunicipality_Rec0719
FaResidenceMunicipality_Rec0720
FaResidenceMunicipality_Rec0722
FaResidenceMunicipality_Rec0723
FaResidenceMunicipality_Rec0728
FaResidenceMunicipality_Rec0805
FaResidenceMunicipality_Rec0806
FaResidenceMunicipality_Rec0807
FaResidenceMunicipality_Rec0811
FaResidenceMunicipality_Rec0814
FaResidenceMunicipality_Rec0815
FaResidenceMunicipality_Rec0817
FaResidenceMunicipality_Rec0819
FaResidenceMunicipality_Rec0821
FaResidenceMunicipality_Rec0822
FaResidenceMunicipality_Rec0826
FaResidenceMunicipality_Rec0827
FaResidenceMunicipality_Rec0828
FaResidenceMunicipality_Rec0829
FaResidenceMunicipality_Rec0830
FaResidenceMunicipality_Rec0831
FaResidenceMunicipality_Rec0833
FaResidenceMunicipality_Rec0834
FaResidenceMunicipality_Rec0901
FaResidenceMunicipality_Rec0904
FaResidenceMunicipality_Rec0906
FaResidenceMunicipality_Rec0911
FaResidenceMunicipality_Rec0912
FaResidenceMunicipality_Rec0914
FaResidenceMunicipality_Rec0919
FaResidenceMunicipality_Rec0926
FaResidenceMunicipality_Rec0928
FaResidenceMunicipality_Rec0929
FaResidenceMunicipality_Rec0935
FaResidenceMunicipality_Rec0937
FaResidenceMunicipality_Rec0938
FaResidenceMunicipality_Rec0940
FaResidenceMunicipality_Rec0941
FaResidenceMunicipality_Rec1001
FaResidenceMunicipality_Rec1002
FaResidenceMunicipality_Rec1003
FaResidenceMunicipality_Rec1004
FaResidenceMunicipality_Rec1014
FaResidenceMunicipality_Rec1017
FaResidenceMunicipality_Rec1018
FaResidenceMunicipality_Rec1021
FaResidenceMunicipality_Rec1026
FaResidenceMunicipality_Rec1027
FaResidenceMunicipality_Rec1029
FaResidenceMunicipality_Rec1032
FaResidenceMunicipality_Rec1034
FaResidenceMunicipality_Rec1037
FaResidenceMunicipality_Rec1046
FaResidenceMunicipality_Rec1101
FaResidenceMunicipality_Rec1102
FaResidenceMunicipality_Rec1106
FaResidenceMunicipality_Rec1111
FaResidenceMunicipality_Rec1112
FaResidenceMunicipality_Rec1114
FaResidenceMunicipality_Rec1119
FaResidenceMunicipality_Rec1120
FaResidenceMunicipality_Rec1121
FaResidenceMunicipality_Rec1122
FaResidenceMunicipality_Rec1124
FaResidenceMunicipality_Rec1127
FaResidenceMunicipality_Rec1129
FaResidenceMunicipality_Rec1130
FaResidenceMunicipality_Rec1133
FaResidenceMunicipality_Rec1134
FaResidenceMunicipality_Rec1135
FaResidenceMunicipality_Rec1141
FaResidenceMunicipality_Rec1142
FaResidenceMunicipality_Rec1144
FaResidenceMunicipality_Rec1145
FaResidenceMunicipality_Rec1146
FaResidenceMunicipality_Rec1149
FaResidenceMunicipality_Rec1151
FaResidenceMunicipality_Rec1154
FaResidenceMunicipality_Rec1159
FaResidenceMunicipality_Rec1160
FaResidenceMunicipality_Rec1211
FaResidenceMunicipality_Rec1214
FaResidenceMunicipality_Rec1216
FaResidenceMunicipality_Rec1219
FaResidenceMunicipality_Rec1221
FaResidenceMunicipality_Rec1222
FaResidenceMunicipality_Rec1223
FaResidenceMunicipality_Rec1224
FaResidenceMunicipality_Rec1227
FaResidenceMunicipality_Rec1228
FaResidenceMunicipality_Rec1231
FaResidenceMunicipality_Rec1232
FaResidenceMunicipality_Rec1233
FaResidenceMunicipality_Rec1234
FaResidenceMunicipality_Rec1235
FaResidenceMunicipality_Rec1238
FaResidenceMunicipality_Rec1241
FaResidenceMunicipality_Rec1242
FaResidenceMunicipality_Rec1243
FaResidenceMunicipality_Rec1244
FaResidenceMunicipality_Rec1245
FaResidenceMunicipality_Rec1246
FaResidenceMunicipality_Rec1247
FaResidenceMunicipality_Rec1251
FaResidenceMunicipality_Rec1252
FaResidenceMunicipality_Rec1253
FaResidenceMunicipality_Rec1256
FaResidenceMunicipality_Rec1259
FaResidenceMunicipality_Rec1260
FaResidenceMunicipality_Rec1263
FaResidenceMunicipality_Rec1264
FaResidenceMunicipality_Rec1265
FaResidenceMunicipality_Rec1266
FaResidenceMunicipality_Rec1401
FaResidenceMunicipality_Rec1411
FaResidenceMunicipality_Rec1412
FaResidenceMunicipality_Rec1413
FaResidenceMunicipality_Rec1416
FaResidenceMunicipality_Rec1417
FaResidenceMunicipality_Rec1418
FaResidenceMunicipality_Rec1419
FaResidenceMunicipality_Rec1420
FaResidenceMunicipality_Rec1421
FaResidenceMunicipality_Rec1422
FaResidenceMunicipality_Rec1424
FaResidenceMunicipality_Rec1426
FaResidenceMunicipality_Rec1428
FaResidenceMunicipality_Rec1429
FaResidenceMunicipality_Rec1430
FaResidenceMunicipality_Rec1431
FaResidenceMunicipality_Rec1432
FaResidenceMunicipality_Rec1433
FaResidenceMunicipality_Rec1438
FaResidenceMunicipality_Rec1439
FaResidenceMunicipality_Rec1441
FaResidenceMunicipality_Rec1443
FaResidenceMunicipality_Rec1444
FaResidenceMunicipality_Rec1445
FaResidenceMunicipality_Rec1449
FaResidenceMunicipality_Rec1502
FaResidenceMunicipality_Rec1503
FaResidenceMunicipality_Rec1504
FaResidenceMunicipality_Rec1505
FaResidenceMunicipality_Rec1511
FaResidenceMunicipality_Rec1514
FaResidenceMunicipality_Rec1515
FaResidenceMunicipality_Rec1516
FaResidenceMunicipality_Rec1517
FaResidenceMunicipality_Rec1519
FaResidenceMunicipality_Rec1520
FaResidenceMunicipality_Rec1523
FaResidenceMunicipality_Rec1524
FaResidenceMunicipality_Rec1525
FaResidenceMunicipality_Rec1526
FaResidenceMunicipality_Rec1528
FaResidenceMunicipality_Rec1529
FaResidenceMunicipality_Rec1531
FaResidenceMunicipality_Rec1532
FaResidenceMunicipality_Rec1534
FaResidenceMunicipality_Rec1535
FaResidenceMunicipality_Rec1539
FaResidenceMunicipality_Rec1543
FaResidenceMunicipality_Rec1545
FaResidenceMunicipality_Rec1546
FaResidenceMunicipality_Rec1547
FaResidenceMunicipality_Rec1548
FaResidenceMunicipality_Rec1551
FaResidenceMunicipality_Rec1554
FaResidenceMunicipality_Rec1556
FaResidenceMunicipality_Rec1557
FaResidenceMunicipality_Rec1560
FaResidenceMunicipality_Rec1563
FaResidenceMunicipality_Rec1566
FaResidenceMunicipality_Rec1567
FaResidenceMunicipality_Rec1569
FaResidenceMunicipality_Rec1571
FaResidenceMunicipality_Rec1572
FaResidenceMunicipality_Rec1573
FaResidenceMunicipality_Rec1576
FaResidenceMunicipality_Rec1612
FaResidenceMunicipality_Rec1613
FaResidenceMunicipality_Rec1617
FaResidenceMunicipality_Rec1620
FaResidenceMunicipality_Rec1621
FaResidenceMunicipality_Rec1622
FaResidenceMunicipality_Rec1624
FaResidenceMunicipality_Rec1627
FaResidenceMunicipality_Rec1630
FaResidenceMunicipality_Rec1632
FaResidenceMunicipality_Rec1633
FaResidenceMunicipality_Rec1634
FaResidenceMunicipality_Rec1635
FaResidenceMunicipality_Rec1636
FaResidenceMunicipality_Rec1638
FaResidenceMunicipality_Rec1640
FaResidenceMunicipality_Rec1644
FaResidenceMunicipality_Rec1648
FaResidenceMunicipality_Rec1653
FaResidenceMunicipality_Rec1657
FaResidenceMunicipality_Rec1662
FaResidenceMunicipality_Rec1663
FaResidenceMunicipality_Rec1664
FaResidenceMunicipality_Rec1665
FaResidenceMunicipality_Rec1702
FaResidenceMunicipality_Rec1703
FaResidenceMunicipality_Rec1711
FaResidenceMunicipality_Rec1714
FaResidenceMunicipality_Rec1717
FaResidenceMunicipality_Rec1718
FaResidenceMunicipality_Rec1719
FaResidenceMunicipality_Rec1721
FaResidenceMunicipality_Rec1723
FaResidenceMunicipality_Rec1724
FaResidenceMunicipality_Rec1725
FaResidenceMunicipality_Rec1729
FaResidenceMunicipality_Rec1736
FaResidenceMunicipality_Rec1738
FaResidenceMunicipality_Rec1739
FaResidenceMunicipality_Rec1740
FaResidenceMunicipality_Rec1742
FaResidenceMunicipality_Rec1743
FaResidenceMunicipality_Rec1744
FaResidenceMunicipality_Rec1748
FaResidenceMunicipality_Rec1749
FaResidenceMunicipality_Rec1750
FaResidenceMunicipality_Rec1751
FaResidenceMunicipality_Rec1755
FaResidenceMunicipality_Rec1804
FaResidenceMunicipality_Rec1805
FaResidenceMunicipality_Rec1811
FaResidenceMunicipality_Rec1812
FaResidenceMunicipality_Rec1813
FaResidenceMunicipality_Rec1815
FaResidenceMunicipality_Rec1816
FaResidenceMunicipality_Rec1818
FaResidenceMunicipality_Rec1820
FaResidenceMunicipality_Rec1822
FaResidenceMunicipality_Rec1824
FaResidenceMunicipality_Rec1825
FaResidenceMunicipality_Rec1826
FaResidenceMunicipality_Rec1827
FaResidenceMunicipality_Rec1828
FaResidenceMunicipality_Rec1832
FaResidenceMunicipality_Rec1833
FaResidenceMunicipality_Rec1834
FaResidenceMunicipality_Rec1835
FaResidenceMunicipality_Rec1836
FaResidenceMunicipality_Rec1837
FaResidenceMunicipality_Rec1838
FaResidenceMunicipality_Rec1839
FaResidenceMunicipality_Rec1840
FaResidenceMunicipality_Rec1841
FaResidenceMunicipality_Rec1842
FaResidenceMunicipality_Rec1845
FaResidenceMunicipality_Rec1848
FaResidenceMunicipality_Rec1849
FaResidenceMunicipality_Rec1850
FaResidenceMunicipality_Rec1851
FaResidenceMunicipality_Rec1852
FaResidenceMunicipality_Rec1853
FaResidenceMunicipality_Rec1854
FaResidenceMunicipality_Rec1856
FaResidenceMunicipality_Rec1857
FaResidenceMunicipality_Rec1859
FaResidenceMunicipality_Rec1860
FaResidenceMunicipality_Rec1865
FaResidenceMunicipality_Rec1866
FaResidenceMunicipality_Rec1867
FaResidenceMunicipality_Rec1868
FaResidenceMunicipality_Rec1870
FaResidenceMunicipality_Rec1871
FaResidenceMunicipality_Rec1874
FaResidenceMunicipality_Rec1901
FaResidenceMunicipality_Rec1902
FaResidenceMunicipality_Rec1911
FaResidenceMunicipality_Rec1913
FaResidenceMunicipality_Rec1915
FaResidenceMunicipality_Rec1917
FaResidenceMunicipality_Rec1919
FaResidenceMunicipality_Rec1920
FaResidenceMunicipality_Rec1922
FaResidenceMunicipality_Rec1923
FaResidenceMunicipality_Rec1924
FaResidenceMunicipality_Rec1925
FaResidenceMunicipality_Rec1926
FaResidenceMunicipality_Rec1927
FaResidenceMunicipality_Rec1928
FaResidenceMunicipality_Rec1929
FaResidenceMunicipality_Rec1931
FaResidenceMunicipality_Rec1933
FaResidenceMunicipality_Rec1936
FaResidenceMunicipality_Rec1938
FaResidenceMunicipality_Rec1939
FaResidenceMunicipality_Rec1940
FaResidenceMunicipality_Rec1941
FaResidenceMunicipality_Rec1942
FaResidenceMunicipality_Rec1943
FaResidenceMunicipality_Rec2002
FaResidenceMunicipality_Rec2003
FaResidenceMunicipality_Rec2004
FaResidenceMunicipality_Rec2011
FaResidenceMunicipality_Rec2012
FaResidenceMunicipality_Rec2014
FaResidenceMunicipality_Rec2015
FaResidenceMunicipality_Rec2017
FaResidenceMunicipality_Rec2018
FaResidenceMunicipality_Rec2019
FaResidenceMunicipality_Rec2020
FaResidenceMunicipality_Rec2021
FaResidenceMunicipality_Rec2022
FaResidenceMunicipality_Rec2023
FaResidenceMunicipality_Rec2024
FaResidenceMunicipality_Rec2025
FaResidenceMunicipality_Rec2027
FaResidenceMunicipality_Rec2028
FaResidenceMunicipality_Rec2030
ChDead1
MoDead1
MoEduCodeLevel1
MoEduCodeLevel5
MoEduCodeLevel8
FaEduCodeLevel1
FaEduCodeLevel8
ChBirthPlaceAfrica
ChBirthPlaceAmericas
ChBirthPlaceAsia
ChBirthPlaceEurope
ChBirthPlaceScandinavia
MoBirthPlaceAmericas
MoBirthPlaceOceania
FaBirthPlaceAmericas
FaBirthPlaceOceania
MoCivilStatus_2Widowed_Other
FaCivilStatus_2Widowed_Other
MoEmploymentStatusIndependent
MoEmploymentStatusQualification
MoIndustrySector1987Commercial_banks_including_Postbanken
MoIndustrySector1987County_municipalities
MoIndustrySector1987Credit_companies
MoIndustrySector1987Financial_aid_companies
MoIndustrySector1987Financing_companies
MoIndustrySector1987Foreign_sectors_in_total
MoIndustrySector1987Independent_municipal_enterprises
MoIndustrySector1987Life_insurance_companies_etc
MoIndustrySector1987Municipal_business_operations
MoIndustrySector1987Non-life_insurance_companies
MoIndustrySector1987Norges_Bank
MoIndustrySector1987Other_financial_enterprises_excluding_auxiliary_enterprises
MoIndustrySector1987Personal_enterprises_etc
MoIndustrySector1987Private_producer-oriented_organizations_without_a_profit_formula
MoIndustrySector1987Savings_banks
MoIndustrySector1987State_credit_institutions
MoIndustrySector1987State_enterprise_SF
MoIndustrySector1987The_states_business_operations
MoIndustrySector1987Wage_earners_Pensioners_Students_other
MoOccupationalCodeLevel1Farmers_Fishermen
MoOccupationalCodeLevel1Handcrafted
MoOccupationalCodeLevel1Process_and_machine_operators
MoOccupationalCodeLevel2Administrative_and_mercantile_managers
MoOccupationalCodeLevel2Auxiliary_workers_in_agriculture
MoOccupationalCodeLevel2Auxiliary_workers_in_quarries
MoOccupationalCodeLevel2Construction_workers
MoOccupationalCodeLevel2Customer_service_occupations
MoOccupationalCodeLevel2Electricians
MoOccupationalCodeLevel2Farmers
MoOccupationalCodeLevel2Financial_advisors
MoOccupationalCodeLevel2Forest_users
MoOccupationalCodeLevel2ICT_consultants
MoOccupationalCodeLevel2Ingenirer_mv
MoOccupationalCodeLevel2Managers_of_units_for_product_production_and_service_provision
MoOccupationalCodeLevel2Medical_professions
MoOccupationalCodeLevel2Metal_and_machine_workers
MoOccupationalCodeLevel2Montrer
MoOccupationalCodeLevel2Politicians_and_senior_managers
MoOccupationalCodeLevel2Precision_workers
MoOccupationalCodeLevel2Process_and_machine_operators
MoOccupationalCodeLevel2Realists
MoOccupationalCodeLevel2Teaching_professions
MoOccupationalCodeLevel2Transport_workers_and_operators_of_mobile_machines_etc
MoOccupationalCodeLevel3Agents_and_brokers
MoOccupationalCodeLevel3Auxiliary_workers_in_agriculture
MoOccupationalCodeLevel3Auxiliary_workers_in_industry
MoOccupationalCodeLevel3Auxiliary_workers_in_quarries
MoOccupationalCodeLevel3Auxiliary_workers_in_transport_and_storage
MoOccupationalCodeLevel3Biological_professions_etc
MoOccupationalCodeLevel3Biotechnicians_etc
MoOccupationalCodeLevel3Blacksmiths
MoOccupationalCodeLevel3Car_washes
MoOccupationalCodeLevel3Chefs
MoOccupationalCodeLevel3Civil_engineers_except_electrical_technology
MoOccupationalCodeLevel3Cleaners
MoOccupationalCodeLevel3Construction_workers
MoOccupationalCodeLevel3Customer_handlers
MoOccupationalCodeLevel3Data_recorders_and_stenographers
MoOccupationalCodeLevel3Database_designers
MoOccupationalCodeLevel3Electricians_etc
MoOccupationalCodeLevel3Financial_advisors
MoOccupationalCodeLevel3Forest_users
MoOccupationalCodeLevel3Frisrer
MoOccupationalCodeLevel3Graphics_workers
MoOccupationalCodeLevel3Heads_of_administrative_units
MoOccupationalCodeLevel3Ingenirer
MoOccupationalCodeLevel3Korn
MoOccupationalCodeLevel3Lecturers_etc_secondary_school
MoOccupationalCodeLevel3Leger
MoOccupationalCodeLevel3livestock
MoOccupationalCodeLevel3Locomotive_and_subway_conductors_etc
MoOccupationalCodeLevel3Managers_in_horticulture
MoOccupationalCodeLevel3Managers_of_production
MoOccupationalCodeLevel3Managers_of_sales
MoOccupationalCodeLevel3Managing_directors
MoOccupationalCodeLevel3Mathematicians
MoOccupationalCodeLevel3Mechanics_and_repairmen
MoOccupationalCodeLevel3Montrer
MoOccupationalCodeLevel3Nurses_and_specialist_nurses
MoOccupationalCodeLevel3Occupations_in_sport_and_sports
MoOccupationalCodeLevel3Occupations_within_aesthetic_subjects
MoOccupationalCodeLevel3Occupations_within_financial_services
MoOccupationalCodeLevel3Operates_metal_production
MoOccupationalCodeLevel3Operating_rubber_inside
MoOccupationalCodeLevel3Operators_of_mobile_machines_etc
MoOccupationalCodeLevel3Operators_within_drilling_etc
MoOccupationalCodeLevel3Operators_within_food_production
MoOccupationalCodeLevel3Operators_within_the_processing_and_production_of_textiles
MoOccupationalCodeLevel3Operators_within_the_production_of_chemical_products
MoOccupationalCodeLevel3Other_occupations_within_personal_service_provision
MoOccupationalCodeLevel3Other_teachers
MoOccupationalCodeLevel3Passenger_transport_personnel
MoOccupationalCodeLevel3Physicists
MoOccupationalCodeLevel3Plant_and_livestock_producers_combined_use
MoOccupationalCodeLevel3Politicians_and_top_managers_in_public_administration
MoOccupationalCodeLevel3Precision_workers_and_artisans
MoOccupationalCodeLevel3Primary_school_and_preschoolkindergarten_teachers
MoOccupationalCodeLevel3Professionals
MoOccupationalCodeLevel3Prosesskontrollrer
MoOccupationalCodeLevel3Radiographers
MoOccupationalCodeLevel3Secretaries_and_supervisors_for_office_personnel
MoOccupationalCodeLevel3Service_electronics_technicians_and_telecom_and_ICT_installers_etc
MoOccupationalCodeLevel3Ships_officers
MoOccupationalCodeLevel3Software_and_application_developersanalysts
MoOccupationalCodeLevel3Square_and_market_vendors
MoOccupationalCodeLevel3Stpere
MoOccupationalCodeLevel3Supervisors_in_mining
MoOccupationalCodeLevel3travel_byr√Ç
MoOccupationalCodeLevel3Truck
MoOccupationalCodeLevel3unfortunate
MoOccupationalCodeLevel3University_and_college_lecturersteachers
MoOccupationalCodeLevel3Was
FaEmploymentStatusQualification
FaIndustrySector1987Commercial_banks_including_Postbanken
FaIndustrySector1987County_municipalities
FaIndustrySector1987Credit_companies
FaIndustrySector1987Financial_aid_companies
FaIndustrySector1987Financing_companies
FaIndustrySector1987Foreign_sectors_in_total
FaIndustrySector1987Independent_municipal_enterprises
FaIndustrySector1987Life_insurance_companies_etc
FaIndustrySector1987Municipal_business_operations
FaIndustrySector1987Non-life_insurance_companies
FaIndustrySector1987Norges_Bank
FaIndustrySector1987Other_financial_enterprises_excluding_auxiliary_enterprises
FaIndustrySector1987Personal_enterprises_etc
FaIndustrySector1987Private_consumer-oriented_organizations_without_a_profit_formula
FaIndustrySector1987Private_producer-oriented_organizations_without_a_profit_formula
FaIndustrySector1987Savings_banks
FaIndustrySector1987State_credit_institutions
FaIndustrySector1987State_enterprise_SF
FaIndustrySector1987The_states_business_operations
FaIndustrySector1987Wage_earners_Pensioners_Students_other
FaOccupationalCodeLevel1Farmers_Fishermen
FaOccupationalCodeLevel2Auxiliary_workers_in_agriculture
FaOccupationalCodeLevel2Auxiliary_workers_in_quarries
FaOccupationalCodeLevel2Customer_service_occupations
FaOccupationalCodeLevel2Electricians
FaOccupationalCodeLevel2Employees_in_finance
FaOccupationalCodeLevel2Farmers
FaOccupationalCodeLevel2Financial_advisors
FaOccupationalCodeLevel2Forest_users
FaOccupationalCodeLevel2Healthrelated_professions
FaOccupationalCodeLevel2Managers_of_units_for_product_production_and_service_provision
FaOccupationalCodeLevel2Medical_professions
FaOccupationalCodeLevel2Politicians_and_senior_managers
FaOccupationalCodeLevel2Precision_workers
FaOccupationalCodeLevel2Process_and_machine_operators
FaOccupationalCodeLevel2Teaching_professions
FaOccupationalCodeLevel3Agents_and_brokers
FaOccupationalCodeLevel3Auxiliary_workers_in_agriculture
FaOccupationalCodeLevel3Auxiliary_workers_in_industry
FaOccupationalCodeLevel3Auxiliary_workers_in_quarries
FaOccupationalCodeLevel3Auxiliary_workers_in_transport_and_storage
FaOccupationalCodeLevel3Biological_professions_etc
FaOccupationalCodeLevel3Biotechnicians_etc
FaOccupationalCodeLevel3Blacksmiths
FaOccupationalCodeLevel3Car_washes
FaOccupationalCodeLevel3Careers_in_alternative_medicine
FaOccupationalCodeLevel3Chefs
FaOccupationalCodeLevel3Civil_engineers_except_electrical_technology
FaOccupationalCodeLevel3Customer_handlers
FaOccupationalCodeLevel3Database_designers
FaOccupationalCodeLevel3Electricians_etc
FaOccupationalCodeLevel3Financial_advisors
FaOccupationalCodeLevel3Forest_users
FaOccupationalCodeLevel3Frisrer
FaOccupationalCodeLevel3Graphics_workers
FaOccupationalCodeLevel3Heads_of_administrative_units
FaOccupationalCodeLevel3Korn
FaOccupationalCodeLevel3Lecturers_etc_secondary_school
FaOccupationalCodeLevel3Leger
FaOccupationalCodeLevel3livestock
FaOccupationalCodeLevel3Locomotive_and_subway_conductors_etc
FaOccupationalCodeLevel3Managers_in_horticulture
FaOccupationalCodeLevel3Managers_of_ICT_units
FaOccupationalCodeLevel3Managers_of_sales
FaOccupationalCodeLevel3Managing_directors
FaOccupationalCodeLevel3Mathematicians
FaOccupationalCodeLevel3Montrer
FaOccupationalCodeLevel3Nurses_and_specialist_nurses
FaOccupationalCodeLevel3Occupations_in_sport_and_sports
FaOccupationalCodeLevel3Occupations_within_aesthetic_subjects
FaOccupationalCodeLevel3Occupations_within_financial_services
FaOccupationalCodeLevel3Office_workers
FaOccupationalCodeLevel3Operates_metal_production
FaOccupationalCodeLevel3Operating_rubber_inside
FaOccupationalCodeLevel3Operators_of_mobile_machines_etc
FaOccupationalCodeLevel3Operators_within_drilling_etc
FaOccupationalCodeLevel3Operators_within_food_production
FaOccupationalCodeLevel3Operators_within_the_processing_and_production_of_textiles
FaOccupationalCodeLevel3Operators_within_the_production_of_chemical_products
FaOccupationalCodeLevel3Other_occupations_within_personal_service_provision
FaOccupationalCodeLevel3Other_teachers
FaOccupationalCodeLevel3Passenger_transport_personnel
FaOccupationalCodeLevel3Physicists
FaOccupationalCodeLevel3Plant_and_livestock_producers_combined_use
FaOccupationalCodeLevel3Politicians_and_top_managers_in_public_administration
FaOccupationalCodeLevel3Precision_workers_and_artisans
FaOccupationalCodeLevel3Primary_school_and_preschoolkindergarten_teachers
FaOccupationalCodeLevel3Professionals
FaOccupationalCodeLevel3Prosesskontrollrer
FaOccupationalCodeLevel3Radiographers
FaOccupationalCodeLevel3Secretaries_and_supervisors_for_office_personnel
FaOccupationalCodeLevel3Service_electronics_technicians_and_telecom_and_ICT_installers_etc
FaOccupationalCodeLevel3Ships_officers
FaOccupationalCodeLevel3Software_and_application_developersanalysts
FaOccupationalCodeLevel3Stpere
FaOccupationalCodeLevel3Supervisors_in_mining
FaOccupationalCodeLevel3travel_byr√Ç
FaOccupationalCodeLevel3Truck
FaOccupationalCodeLevel3unfortunate
FaOccupationalCodeLevel3University_and_college_lecturersteachers
FaOccupationalCodeLevel3Waiters_and_bartenders
MoResidenceSettlementUrbanicityU
FaResidenceSettlementUrbanicityU

## Sheet: STable4
Table S4. Diagnoses derived from the Norwegian Control and Payment of Health Reimbursements Database (KUHR)
		FullPopulation			Baseline			FollowUp
		No	Yes	%	No	Yes	%	No	Yes	%
Mothers	Depression:	195630	79377	0.29	63431	21347	0.25	28815	7953	0.22
	Anxiety:	244693	30314	0.11	77598	7180	0.08	34215	2553	0.07
	Phobia:	265851	9156	0.03	82636	2142	0.03	36024	744	0.02
	Internalising:	181689	93318	0.34	59769	25009	0.29	27375	9393	0.26
	ADHD:	266549	8458	0.03	82789	1989	0.02	36196	572	0.02
Children	Depression:	257088	17919	0.07	79824	4954	0.06	35025	1743	0.05
	Anxiety:	264714	10293	0.04	82038	2740	0.03	35740	1028	0.03
	Phobia:	267751	7256	0.03	82685	2093	0.02	35879	889	0.02
	Internalising:	244429	30578	0.11	76219	8559	0.1	33527	3241	0.09
	ADHD:	252384	22623	0.08	78540	6238	0.07	34489	2279	0.06

## Sheet: STable5
Table S5. Beta coefficients from the prediction of initial participation from the population
Predictor	|BETA|	Direction
Number Norwegian Parents2 (M)	0.472	Increased probability
Number Norwegian Parents2 (C)	0.454	Increased probability
Birth Place Africa (M)	0.439	Decreased probability
Residence Municipality0301 (F)	0.401	Decreased probability
Number Norwegian Parents1 (C)	0.398	Increased probability
Birth Place Scandinavia (M)	0.389	Increased probability
Number Norwegian Parents1 (M)	0.368	Increased probability
Residence Municipality1201 (M)	0.337	Increased probability
Residence Municipality0219 (F)	0.32	Increased probability
Occupational Code Level1Cleaners (M)	0.308	Decreased probability
Birth Place Asia (M)	0.305	Decreased probability
Edu Code Level2 (F)	0.286	Decreased probability
Residence Municipality1601 (F)	0.282	Decreased probability
Residence Municipality1601 (M)	0.274	Decreased probability
Edu Code Level2 (M)	0.267	Decreased probability
Residence Municipality0301 (M)	0.244	Decreased probability
Industry Sector1987Outside Workforce (F)	0.243	Decreased probability
Number Norwegian Parents2 (F)	0.234	Increased probability
Residence Municipality1201 (F)	0.222	Increased probability
Birth Place Scandinavia (F)	0.214	Increased probability
Edu Code Level3 (F)	0.209	Decreased probability
Dead1 (F)	0.208	Decreased probability
Edu Code Level7 (M)	0.206	Increased probability
Work Location Municipality5001 (M)	0.197	Decreased probability
DOB (C)	0.193	Increased probability
Divorced (Fa Civil Status 2Separated)	0.188	Decreased probability
Occupational Code Level1Cleaners (F)	0.186	Decreased probability
Residence Settlement Population Density (M)	0.182	Decreased probability
Number Norwegian Parents1 (F)	0.176	Increased probability
Residence Municipality0219 (M)	0.175	Increased probability
2 (Mo Transfers)	0.175	Increased probability
Work Location Municipality3024 (F)	0.172	Increased probability
Occupational Code Level1Handcrafted (F)	0.163	Decreased probability
Edu Code Level6 (M)	0.162	Increased probability
Occupational Code Level1Outside Workforce (F)	0.158	Decreased probability
Cash Support (M)	0.157	Increased probability
overf (Moskpl)	0.155	Decreased probability
Occupational Code Level3Was (F)	0.153	Increased probability
Edu Code Level3 (M)	0.153	Decreased probability
Child Benefit (M)	0.148	Increased probability
2Unmarried (Fa Civil Status)	0.145	Decreased probability
Administration (Mo Industry Sector1987The State and Social Security)	0.141	Increased probability
operators (Fa Occupational Code Level1Process and machine)	0.139	Decreased probability
Parental Allowance (F)	0.139	Increased probability
Birth Place Africa (F)	0.139	Decreased probability
Parental Allowance (M)	0.139	Increased probability
occupations (Mo Occupational Code Level1Sales and service)	0.134	Decreased probability
unspecified (Fa Occupational Code Level1Military occupations and)	0.132	Decreased probability
Employment Status Independent (F)	0.127	Increased probability
enterprises (Mo Industry Sector1987State-owned)	0.123	Increased probability
Work Location Municipality3024 (M)	0.123	Increased probability
Employment Status Wage Earner (M)	0.122	Decreased probability
etc (Mo Occupational Code Level2Cleaners)	0.121	Increased probability
Edu Years (M)	0.116	Increased probability
finance (Mo Occupational Code Level2Employees in)	0.111	Decreased probability
Occupational Code Level1Leaders (F)	0.105	Decreased probability
consultants (Fa Occupational Code Level2ICT)	0.103	Decreased probability
Edu Code Level4 (F)	0.103	Decreased probability
Transfers (M)	0.103	Decreased probability
Birth Place Asia (F)	0.1	Decreased probability
Residence Municipality1103 (F)	0.099	Increased probability
Studiestipend (M)	0.098	Increased probability
etc (Fa Occupational Code Level2Transport workers and operators of mobile machines)	0.097	Decreased probability
entrepreneur (Mo Industry Sector1987Personal)	0.093	Decreased probability
jobs (Mo Occupational Code Level1Office)	0.092	Decreased probability
2 (Fa Salary Income)	0.091	Decreased probability
Salary Income (M)	0.091	Increased probability
Residence Settlement Urbanicity T (M)	0.091	Increased probability
Edu Code Level4 (M)	0.089	Decreased probability
assistants (Mo Occupational Code Level3Shop)	0.086	Increased probability
Residence Settlement Size Km2 (F)	0.086	Increased probability
Employment Status Outside Workforce (M)	0.081	Decreased probability
Employment Status Wage Earner (F)	0.081	Increased probability
Disability Pension (M)	0.08	Increased probability
medicine (Mo Occupational Code Level3Careers in alternative)	0.078	Increased probability
workers (Mo Occupational Code Level3Office)	0.078	Increased probability
Hours Worked Category Outside Workforce (F)	0.077	Increased probability
Professional Income (F)	0.076	Decreased probability
Work Settlement Allowance (F)	0.076	Increased probability
Salary Income (F)	0.076	Increased probability
Administration (Fa Industry Sector1987The State and Social Security)	0.075	Increased probability
culture (Mo Occupational Code Level3Professions in social work and)	0.075	Increased probability
Tax Free Transfers (M)	0.075	Decreased probability
Sick Pay (M)	0.074	Decreased probability
Work Location Municipality5001 (F)	0.072	Decreased probability
Occupational Code Level2Outside Workforce (M)	0.069	Decreased probability
professions (Fa Occupational Code Level2Sales)	0.066	Decreased probability
Industry Sector1987Municipalities (F)	0.066	Increased probability
2 (Mo Service Pensions)	0.065	Increased probability
Edu Code Level5 (F)	0.063	Decreased probability
Industry Sector1987Outside Workforce (M)	0.062	Decreased probability
Hours Worked Category Outside Workforce (M)	0.061	Decreased probability
2 (Fa Professional Income)	0.06	Increased probability
provision (Fa Occupational Code Level2Professions within personal service)	0.06	Decreased probability
provision (Mo Occupational Code Level2Professions within personal service)	0.059	Decreased probability
workers (Fa Occupational Code Level2Metal and machine)	0.058	Increased probability
2 (Fa Transfers)	0.058	Decreased probability
Occupational Code Level1Leaders (M)	0.056	Decreased probability
Fa Dead1 (M)	0.055	Decreased probability
managers (Fa Occupational Code Level2Administrative and mercantile)	0.055	Increased probability
entrepreneur (Fa Industry Sector1987Personal)	0.054	Decreased probability
Edu Code Level7 (F)	0.051	Increased probability
Interest Expenses (M)	0.051	Increased probability
Residence Municipality1103 (M)	0.049	Decreased probability
Equalized Tax (F)	0.049	Increased probability
professions (Mo Occupational Code Level2Sales)	0.047	Decreased probability
Work Location Municipality4601 (F)	0.046	Increased probability
workers (Fa Occupational Code Level3Construction)	0.045	Decreased probability
Residence Settlement Population Density (F)	0.044	Decreased probability
Residence Settlement Urbanicity T (F)	0.044	Increased probability
Occupational Code Level2Outside Workforce (F)	0.043	Decreased probability
Child Benefit (F)	0.042	Decreased probability
Total Income (F)	0.041	Decreased probability
Work Location Municipality Outside Workforce (F)	0.04	Increased probability
Social Assistance (F)	0.04	Decreased probability
Net Business Income (F)	0.04	Increased probability
Work Location Municipality4601 (M)	0.038	Increased probability
Service Pensions (M)	0.038	Decreased probability
Tax Free Transfers (F)	0.037	Increased probability
Mo Dead1 (M)	0.037	Decreased probability
Birth Place Europe (F)	0.037	Decreased probability
Mo Dead1 (F)	0.037	Decreased probability
etc (Fa Occupational Code Level2Cleaners)	0.036	Increased probability
2 (Fa Net Business Income)	0.034	Decreased probability
Equalized Tax (M)	0.034	Decreased probability
Occupational Code Level2Realists (F)	0.034	Increased probability
Age (M)	0.034	Decreased probability
Hours Worked (M)	0.034	Increased probability
Residence Settlement Size Km2 (M)	0.033	Increased probability
Divorced (Mo Civil Status 2Separated)	0.032	Decreased probability
Household Income (F)	0.03	Decreased probability
Occupational Code Level3Outside Workforce (M)	0.03	Decreased probability
etc (Mo Industry Sector1987Private companies with limited liability stock companies)	0.03	Decreased probability
Social Assistance (M)	0.029	Increased probability
Fa Dead1 (F)	0.029	Decreased probability
Dependent Deduction (F)	0.029	Decreased probability
workers (Fa Occupational Code Level2Construction)	0.029	Decreased probability
Household Income (M)	0.029	Increased probability
repairmen (Fa Occupational Code Level3Mechanics and)	0.029	Decreased probability
Taxable Transfers (M)	0.029	Increased probability
Equalized Tax And Negative Transfers (F)	0.028	Decreased probability
Transfers (F)	0.027	Increased probability
Realization Loss (F)	0.027	Decreased probability
Realization Gains (M)	0.027	Increased probability
Occupational Code Level3Outside Workforce (F)	0.026	Increased probability
unspecified (Mo Occupational Code Level1Military occupations and)	0.025	Decreased probability
culture (Mo Occupational Code Level2Occupations within)	0.025	Decreased probability
Birth Place Europe (M)	0.023	Decreased probability
stenographers (Fa Occupational Code Level3Data recorders and)	0.023	Decreased probability
Sex2 (C)	0.023	Decreased probability
culture (Fa Occupational Code Level2Occupations within)	0.022	Decreased probability
professions (Mo Occupational Code Level1College)	0.022	Increased probability
Age (F)	0.022	Increased probability
Unemployment Benefit (M)	0.021	Increased probability
Equalized Tax And Negative Transfers (M)	0.021	Increased probability
Net Business Income (M)	0.021	Increased probability
overf (Faskpl)	0.02	Increased probability
enterprises (Fa Industry Sector1987State-owned)	0.02	Increased probability
Interest Expenses (F)	0.019	Increased probability
Edu Code Level6 (F)	0.019	Increased probability
Capital Income (M)	0.019	Decreased probability
mv (Fa Occupational Code Level2Ingenirer)	0.019	Increased probability
Hours Worked Category30plus (M)	0.018	Decreased probability
Work Location Municipality Outside Workforce (M)	0.018	Increased probability
workers (Mo Occupational Code Level2Office)	0.017	Decreased probability
Dependent Deduction (M)	0.017	Decreased probability
Capital Income (F)	0.017	Decreased probability
formula (Mo Industry Sector1987Private consumer-oriented organizations without a profit)	0.016	Decreased probability
2 (Mo Housing Benefit)	0.016	Decreased probability
Sick Pay (F)	0.016	Decreased probability
Total Income (M)	0.015	Decreased probability
Stock Dividends (F)	0.015	Increased probability
Realization Gains (F)	0.014	Increased probability
workers (Fa Occupational Code Level2Office)	0.014	Decreased probability
Taxable Transfers (F)	0.013	Decreased probability
Hours Worked Category30plus (F)	0.013	Increased probability
Stock Dividends (M)	0.012	Increased probability
Cash Support (F)	0.012	Increased probability
occupations (Fa Occupational Code Level1Sales and service)	0.011	Decreased probability
Employment Status Outside Workforce (F)	0.011	Increased probability
Hours Worked (F)	0.011	Increased probability
2 (Fa Service Pensions)	0.01	Decreased probability
Disability Pension (F)	0.01	Decreased probability
Interest Income (M)	0.009	Increased probability
professions (Mo Occupational Code Level2Healthrelated)	0.009	Increased probability
Interest Income (F)	0.008	Decreased probability
29hrs (Mo Hours Worked Category20)	0.008	Decreased probability
Income After Tax (F)	0.007	Increased probability
bartenders (Mo Occupational Code Level3Waiters and)	0.006	Increased probability
2 (Fa Housing Benefit)	0.006	Decreased probability
Pensions From The National Insurance (F)	0.006	Increased probability
assistants (Fa Occupational Code Level3Shop)	0.006	Decreased probability
2 (Mo Salary Income)	0.006	Increased probability
jobs (Fa Occupational Code Level1Office)	0.006	Decreased probability
2Unmarried (Mo Civil Status)	0.006	Increased probability
29hrs (Fa Hours Worked Category20)	0.005	Decreased probability
etc (Fa Industry Sector1987Private companies with limited liability stock companies)	0.005	Increased probability
Occupational Code Level3Ingenirer (F)	0.005	Decreased probability
Industry Sector1987Municipalities (M)	0.004	Increased probability
2 (Mo Net Business Income)	0.004	Increased probability
Realization Loss (M)	0.004	Decreased probability
culture (Fa Occupational Code Level3Professions in social work and)	0.004	Increased probability
Pensions From The National Insurance (M)	0.004	Decreased probability
Occupational Code Level1Outside Workforce (M)	0.003	Increased probability
Other Capital Income (F)	0.003	Decreased probability
Income After Tax (M)	0.003	Decreased probability
Studiestipend (F)	0.003	Increased probability
Edu Years (F)	0.002	Decreased probability
Occupational Code Level2Montrer (F)	0.002	Increased probability
Unemployment Benefit (F)	0.002	Decreased probability
Parental Age Gap	0.002	Decreased probability
professions (Fa Occupational Code Level1College)	0.001	Increased probability
2 (Mo Professional Income)	0.001	Increased probability
Service Pensions (F)	0.001	Increased probability
Professional Income (M)	0.001	Decreased probability
Other Capital Income (M)	0.001	Decreased probability
Basic And Auxiliary Allowance (M)	0.001	Decreased probability
Basic And Auxiliary Allowance (F)	0	Increased probability

## Sheet: STable6
Table S6. Beta coefficients from the prediction of continued participation from the population
Predictor	|BETA|	Direction
Dependent Deduction (M)	1.141	Decreased probability
Number Norwegian Parents2 (C)	0.655	Increased probability
Number Norwegian Parents1 (C)	0.61	Increased probability
Birth Place Asia (M)	0.595	Decreased probability
Number Norwegian Parents2 (M)	0.571	Increased probability
DOB (C)	0.547	Increased probability
Birth Place Africa (M)	0.509	Decreased probability
Number Norwegian Parents1 (M)	0.497	Increased probability
Dependent Deduction (F)	0.383	Decreased probability
Birth Place Scandinavia (M)	0.332	Increased probability
Occupational Code Level1Cleaners (M)	0.306	Decreased probability
Residence Municipality0301 (F)	0.28	Decreased probability
Edu Years (M)	0.26	Increased probability
Residence Municipality1201 (M)	0.241	Increased probability
Administration (Mo Industry Sector1987The State and Social Security)	0.232	Increased probability
Residence Municipality1601 (F)	0.229	Decreased probability
Residence Settlement Population Density (M)	0.226	Decreased probability
Residence Municipality1103 (F)	0.224	Increased probability
Dead1 (F)	0.216	Decreased probability
Number Norwegian Parents2 (F)	0.215	Increased probability
Employment Status Independent (F)	0.195	Increased probability
2Unmarried (Fa Civil Status)	0.187	Decreased probability
occupations (Mo Occupational Code Level1Sales and service)	0.183	Decreased probability
Residence Settlement Urbanicity T (M)	0.182	Increased probability
Occupational Code Level3Outside Workforce (M)	0.176	Decreased probability
Cash Support (M)	0.174	Increased probability
Residence Municipality0301 (M)	0.173	Decreased probability
Salary Income (M)	0.172	Increased probability
Edu Code Level2 (M)	0.168	Decreased probability
Child Benefit (M)	0.167	Increased probability
Occupational Code Level1Outside Workforce (F)	0.161	Decreased probability
Edu Code Level6 (M)	0.157	Increased probability
Divorced (Fa Civil Status 2Separated)	0.147	Decreased probability
2 (Fa Salary Income)	0.145	Decreased probability
Residence Municipality1103 (M)	0.14	Decreased probability
Number Norwegian Parents1 (F)	0.14	Increased probability
Occupational Code Level1Handcrafted (F)	0.14	Decreased probability
Parental Allowance (F)	0.138	Increased probability
Birth Place Europe (M)	0.132	Increased probability
finance (Mo Occupational Code Level2Employees in)	0.127	Decreased probability
Work Location Municipality5001 (M)	0.124	Decreased probability
mv (Fa Occupational Code Level2Ingenirer)	0.123	Increased probability
Sick Pay (M)	0.123	Decreased probability
workers (Fa Occupational Code Level2Office)	0.123	Decreased probability
Edu Code Level3 (M)	0.123	Decreased probability
Transfers (M)	0.12	Decreased probability
Residence Municipality0219 (M)	0.115	Increased probability
unspecified (Fa Occupational Code Level1Military occupations and)	0.115	Decreased probability
Employment Status Outside Workforce (M)	0.114	Decreased probability
Work Location Municipality3024 (F)	0.113	Increased probability
jobs (Mo Occupational Code Level1Office)	0.108	Decreased probability
enterprises (Mo Industry Sector1987State-owned)	0.108	Increased probability
Residence Municipality1601 (M)	0.103	Decreased probability
Edu Code Level7 (M)	0.101	Increased probability
Employment Status Wage Earner (M)	0.1	Decreased probability
consultants (Fa Occupational Code Level2ICT)	0.099	Decreased probability
Studiestipend (M)	0.098	Increased probability
2 (Fa Transfers)	0.096	Decreased probability
assistants (Mo Occupational Code Level3Shop)	0.096	Increased probability
stenographers (Fa Occupational Code Level3Data recorders and)	0.095	Increased probability
jobs (Fa Occupational Code Level1Office)	0.094	Increased probability
Employment Status Wage Earner (F)	0.091	Increased probability
Birth Place Scandinavia (F)	0.09	Increased probability
Parental Allowance (M)	0.087	Increased probability
Occupational Code Level3Was (F)	0.085	Increased probability
Industry Sector1987Outside Workforce (F)	0.085	Decreased probability
Work Location Municipality3024 (M)	0.085	Increased probability
operators (Fa Occupational Code Level1Process and machine)	0.085	Decreased probability
Social Assistance (F)	0.084	Decreased probability
Birth Place Africa (F)	0.083	Decreased probability
etc (Mo Occupational Code Level2Cleaners)	0.083	Increased probability
Occupational Code Level1Leaders (F)	0.081	Decreased probability
workers (Fa Occupational Code Level2Metal and machine)	0.08	Increased probability
Salary Income (F)	0.08	Increased probability
Work Location Municipality Outside Workforce (F)	0.079	Increased probability
Industry Sector1987Municipalities (F)	0.079	Increased probability
Occupational Code Level1Leaders (M)	0.078	Decreased probability
Residence Settlement Urbanicity T (F)	0.078	Increased probability
Tax Free Transfers (M)	0.074	Decreased probability
Equalized Tax (M)	0.073	Decreased probability
enterprises (Fa Industry Sector1987State-owned)	0.073	Increased probability
Administration (Fa Industry Sector1987The State and Social Security)	0.072	Increased probability
Occupational Code Level2Outside Workforce (F)	0.068	Decreased probability
Hours Worked (M)	0.066	Increased probability
Edu Code Level2 (F)	0.064	Decreased probability
Edu Code Level3 (F)	0.063	Decreased probability
Industry Sector1987Municipalities (M)	0.062	Increased probability
culture (Fa Occupational Code Level3Professions in social work and)	0.061	Increased probability
Residence Settlement Size Km2 (M)	0.061	Increased probability
Residence Settlement Size Km2 (F)	0.061	Increased probability
Residence Municipality1201 (F)	0.06	Increased probability
provision (Mo Occupational Code Level2Professions within personal service)	0.06	Decreased probability
Residence Municipality0219 (F)	0.059	Increased probability
Fa Dead1 (M)	0.059	Decreased probability
Edu Code Level6 (F)	0.056	Increased probability
Edu Years (F)	0.055	Increased probability
2 (Fa Net Business Income)	0.054	Decreased probability
etc (Fa Occupational Code Level2Cleaners)	0.053	Decreased probability
Residence Settlement Population Density (F)	0.053	Decreased probability
Occupational Code Level2Montrer (F)	0.053	Increased probability
Mo Dead1 (M)	0.053	Decreased probability
Occupational Code Level2Realists (F)	0.053	Increased probability
Birth Place Asia (F)	0.051	Decreased probability
Net Business Income (M)	0.049	Increased probability
Hours Worked Category Outside Workforce (M)	0.049	Decreased probability
Occupational Code Level2Outside Workforce (M)	0.049	Increased probability
Unemployment Benefit (M)	0.049	Increased probability
Transfers (F)	0.048	Increased probability
Net Business Income (F)	0.046	Increased probability
professions (Fa Occupational Code Level1College)	0.045	Decreased probability
Work Location Municipality4601 (F)	0.044	Increased probability
Divorced (Mo Civil Status 2Separated)	0.044	Decreased probability
2 (Mo Professional Income)	0.043	Decreased probability
2 (Mo Housing Benefit)	0.043	Decreased probability
Work Location Municipality5001 (F)	0.043	Decreased probability
Tax Free Transfers (F)	0.042	Increased probability
formula (Mo Industry Sector1987Private consumer-oriented organizations without a profit)	0.041	Increased probability
Age (F)	0.041	Increased probability
Social Assistance (M)	0.04	Decreased probability
Edu Code Level7 (F)	0.04	Increased probability
Professional Income (F)	0.04	Decreased probability
Pensions From The National Insurance (M)	0.039	Increased probability
Total Income (F)	0.039	Decreased probability
workers (Fa Occupational Code Level3Construction)	0.039	Decreased probability
workers (Mo Occupational Code Level3Office)	0.039	Increased probability
Age (M)	0.039	Increased probability
Hours Worked (F)	0.038	Increased probability
Child Benefit (F)	0.037	Decreased probability
provision (Fa Occupational Code Level2Professions within personal service)	0.037	Decreased probability
culture (Mo Occupational Code Level2Occupations within)	0.036	Decreased probability
Interest Income (M)	0.036	Increased probability
Work Location Municipality Outside Workforce (M)	0.036	Increased probability
Disability Pension (M)	0.035	Increased probability
Household Income (F)	0.034	Decreased probability
workers (Mo Occupational Code Level2Office)	0.034	Increased probability
unspecified (Mo Occupational Code Level1Military occupations and)	0.033	Decreased probability
etc (Mo Industry Sector1987Private companies with limited liability stock companies)	0.033	Decreased probability
professions (Mo Occupational Code Level2Sales)	0.032	Decreased probability
Industry Sector1987Outside Workforce (M)	0.03	Decreased probability
Realization Gains (M)	0.03	Increased probability
Equalized Tax (F)	0.028	Increased probability
medicine (Mo Occupational Code Level3Careers in alternative)	0.027	Increased probability
2 (Fa Housing Benefit)	0.025	Decreased probability
Edu Code Level4 (M)	0.025	Decreased probability
culture (Mo Occupational Code Level3Professions in social work and)	0.024	Increased probability
Occupational Code Level1Cleaners (F)	0.024	Decreased probability
overf (Faskpl)	0.023	Increased probability
entrepreneur (Mo Industry Sector1987Personal)	0.023	Increased probability
Occupational Code Level3Ingenirer (F)	0.023	Increased probability
2 (Fa Professional Income)	0.022	Increased probability
2 (Mo Salary Income)	0.022	Decreased probability
Mo Dead1 (F)	0.022	Decreased probability
Edu Code Level5 (F)	0.021	Increased probability
Parental Age Gap	0.021	Decreased probability
Hours Worked Category30plus (F)	0.02	Increased probability
Professional Income (M)	0.02	Increased probability
Service Pensions (M)	0.02	Increased probability
Realization Loss (F)	0.02	Decreased probability
Employment Status Outside Workforce (F)	0.02	Increased probability
entrepreneur (Fa Industry Sector1987Personal)	0.019	Decreased probability
Total Income (M)	0.019	Decreased probability
Fa Dead1 (F)	0.018	Decreased probability
Interest Expenses (M)	0.018	Decreased probability
Taxable Transfers (M)	0.018	Decreased probability
Occupational Code Level1Outside Workforce (M)	0.017	Increased probability
professions (Mo Occupational Code Level2Healthrelated)	0.017	Increased probability
2 (Mo Transfers)	0.016	Decreased probability
29hrs (Mo Hours Worked Category20)	0.016	Decreased probability
professions (Fa Occupational Code Level2Sales)	0.016	Decreased probability
Hours Worked Category30plus (M)	0.016	Decreased probability
Sick Pay (F)	0.015	Decreased probability
Realization Gains (F)	0.015	Increased probability
Stock Dividends (F)	0.015	Increased probability
assistants (Fa Occupational Code Level3Shop)	0.015	Increased probability
Interest Expenses (F)	0.015	Decreased probability
culture (Fa Occupational Code Level2Occupations within)	0.014	Decreased probability
29hrs (Fa Hours Worked Category20)	0.014	Increased probability
Capital Income (M)	0.014	Decreased probability
Interest Income (F)	0.012	Decreased probability
Hours Worked Category Outside Workforce (F)	0.012	Increased probability
Work Location Municipality4601 (M)	0.012	Increased probability
Stock Dividends (M)	0.012	Increased probability
managers (Fa Occupational Code Level2Administrative and mercantile)	0.01	Decreased probability
occupations (Fa Occupational Code Level1Sales and service)	0.01	Increased probability
overf (Moskpl)	0.01	Decreased probability
Income After Tax (F)	0.01	Increased probability
Household Income (M)	0.008	Increased probability
2Unmarried (Mo Civil Status)	0.006	Decreased probability
Pensions From The National Insurance (F)	0.006	Increased probability
Income After Tax (M)	0.006	Increased probability
Taxable Transfers (F)	0.005	Decreased probability
Basic And Auxiliary Allowance (M)	0.005	Increased probability
workers (Fa Occupational Code Level2Construction)	0.005	Decreased probability
Work Settlement Allowance (F)	0.004	Decreased probability
2 (Mo Net Business Income)	0.004	Increased probability
etc (Fa Industry Sector1987Private companies with limited liability stock companies)	0.004	Decreased probability
Sex2 (C)	0.004	Decreased probability
professions (Mo Occupational Code Level1College)	0.004	Increased probability
2 (Mo Service Pensions)	0.004	Increased probability
Capital Income (F)	0.004	Increased probability
Studiestipend (F)	0.004	Increased probability
Equalized Tax And Negative Transfers (F)	0.004	Decreased probability
repairmen (Fa Occupational Code Level3Mechanics and)	0.003	Decreased probability
Birth Place Europe (F)	0.003	Decreased probability
etc (Fa Occupational Code Level2Transport workers and operators of mobile machines)	0.003	Increased probability
Other Capital Income (M)	0.003	Increased probability
Basic And Auxiliary Allowance (F)	0.003	Increased probability
Equalized Tax And Negative Transfers (M)	0.002	Decreased probability
Occupational Code Level3Outside Workforce (F)	0.002	Increased probability
Unemployment Benefit (F)	0.002	Decreased probability
Cash Support (F)	0.002	Decreased probability
Edu Code Level4 (F)	0.001	Decreased probability
2 (Fa Service Pensions)	0.001	Decreased probability
bartenders (Mo Occupational Code Level3Waiters and)	0.001	Decreased probability
Disability Pension (F)	0.001	Decreased probability
Service Pensions (F)	0.001	Decreased probability
Other Capital Income (F)	0.001	Decreased probability
Realization Loss (M)	0	Decreased probability

## Sheet: STable7
Table S7. Beta coefficients from the prediction of continued participation from the baseline sample
Predictor	|BETA|	Direction
Dependent Deduction (M)	1.024	Decreased probability
DOB (C)	0.483	Increased probability
Birth Place Asia (M)	0.407	Decreased probability
Dependent Deduction (F)	0.33	Decreased probability
Number Norwegian Parents2 (C)	0.314	Increased probability
Number Norwegian Parents1 (C)	0.294	Increased probability
Number Norwegian Parents1 (M)	0.288	Increased probability
Number Norwegian Parents2 (M)	0.27	Increased probability
Administration (Mo Industry Sector1987The State and Social Security)	0.208	Increased probability
Birth Place Europe (M)	0.173	Increased probability
2 (Mo Transfers)	0.17	Decreased probability
Work Settlement Allowance (F)	0.146	Decreased probability
Edu Years (M)	0.138	Increased probability
Occupational Code Level3Outside Workforce (M)	0.125	Decreased probability
Residence Municipality0219 (F)	0.122	Decreased probability
2Unmarried (Fa Civil Status)	0.117	Decreased probability
Birth Place Scandinavia (F)	0.116	Decreased probability
Residence Settlement Urbanicity T (M)	0.115	Increased probability
Residence Municipality1103 (F)	0.113	Increased probability
Age (M)	0.107	Increased probability
Industry Sector1987Municipalities (M)	0.096	Increased probability
Employment Status Independent (M)	0.096	Increased probability
Sick Pay (M)	0.095	Decreased probability
2 (Fa Salary Income)	0.094	Decreased probability
occupations (Mo Occupational Code Level1Sales and service)	0.091	Decreased probability
Residence Settlement Population Density (M)	0.091	Decreased probability
mv (Fa Occupational Code Level2Ingenirer)	0.088	Increased probability
Employment Status Independent (F)	0.087	Increased probability
Edu Code Level6 (M)	0.087	Increased probability
formula (Mo Industry Sector1987Private consumer-oriented organizations without a profit)	0.085	Increased probability
Interest Expenses (M)	0.081	Decreased probability
entrepreneur (Mo Industry Sector1987Personal)	0.08	Increased probability
Occupational Code Level1Outside Workforce (F)	0.077	Decreased probability
Administration (Fa Industry Sector1987The State and Social Security)	0.076	Increased probability
jobs (Fa Occupational Code Level1Office)	0.074	Increased probability
2 (Mo Professional Income)	0.074	Decreased probability
Salary Income (M)	0.074	Increased probability
culture (Fa Occupational Code Level3Professions in social work and)	0.074	Increased probability
Occupational Code Level2Realists (F)	0.072	Increased probability
Residence Municipality1103 (M)	0.071	Decreased probability
enterprises (Fa Industry Sector1987State-owned)	0.071	Increased probability
overf (Moskpl)	0.07	Increased probability
Retirement Pensions (F)	0.067	Increased probability
workers (Mo Occupational Code Level2Office)	0.065	Increased probability
Parental Allowance (F)	0.061	Increased probability
Industry Sector1987Municipalities (F)	0.061	Increased probability
Occupational Code Level2Montrer (F)	0.061	Increased probability
services (Mo Occupational Code Level3Occupations within financial)	0.06	Decreased probability
2 (Fa Transfers)	0.06	Decreased probability
Occupational Code Level1Leaders (M)	0.059	Decreased probability
Occupational Code Level3Ingenirer (F)	0.057	Increased probability
Number Norwegian Parents2 (F)	0.057	Increased probability
Edu Code Level2 (M)	0.056	Decreased probability
Hours Worked (M)	0.055	Increased probability
jobs (Mo Occupational Code Level1Office)	0.053	Decreased probability
unspecified (Fa Occupational Code Level1Military occupations and)	0.053	Decreased probability
Occupational Code Level1Handcrafted (F)	0.053	Decreased probability
Occupational Code Level1Outside Workforce (M)	0.052	Increased probability
Residence Settlement Urbanicity T (F)	0.05	Increased probability
Social Assistance (M)	0.05	Decreased probability
Residence Settlement Population Density (F)	0.049	Decreased probability
Mo Dead1 (M)	0.049	Decreased probability
Birth Place Scandinavia (M)	0.049	Increased probability
provision (Fa Occupational Code Level2Professions within personal service)	0.048	Decreased probability
municipalities (Mo Industry Sector1987County)	0.047	Increased probability
etc (Fa Occupational Code Level2Transport workers and operators of mobile machines)	0.046	Increased probability
assistants (Mo Occupational Code Level3Shop)	0.046	Increased probability
managers (Fa Occupational Code Level2Administrative and mercantile)	0.045	Decreased probability
Work Settlement Allowance (M)	0.044	Decreased probability
Interest Expenses (F)	0.043	Decreased probability
Residence Municipality0301 (F)	0.042	Decreased probability
culture (Mo Occupational Code Level2Occupations within)	0.042	Decreased probability
Cash Support (M)	0.041	Increased probability
Edu Code Level3 (M)	0.041	Decreased probability
Interest Income (M)	0.04	Increased probability
finance (Mo Occupational Code Level2Employees in)	0.039	Decreased probability
Hours Worked (F)	0.039	Increased probability
Taxable Transfers (M)	0.038	Decreased probability
Work Location Municipality5001 (M)	0.036	Increased probability
Occupational Code Level3Was (F)	0.036	Decreased probability
assistants (Fa Occupational Code Level3Shop)	0.036	Increased probability
Age (F)	0.035	Increased probability
Occupational Code Level2Outside Workforce (F)	0.035	Decreased probability
2 (Fa Professional Income)	0.034	Decreased probability
Household Income (M)	0.034	Decreased probability
Occupational Code Level1Cleaners (F)	0.031	Increased probability
Equalized Tax (M)	0.031	Decreased probability
Residence Municipality1601 (M)	0.031	Increased probability
Occupational Code Level3Outside Workforce (F)	0.029	Decreased probability
2 (Mo Salary Income)	0.029	Decreased probability
occupations (Fa Occupational Code Level1Sales and service)	0.029	Increased probability
bartenders (Mo Occupational Code Level3Waiters and)	0.029	Decreased probability
Divorced (Mo Civil Status 2Separated)	0.028	Decreased probability
Social Assistance (F)	0.027	Decreased probability
2 (Fa Net Business Income)	0.027	Decreased probability
Net Business Income (M)	0.027	Increased probability
workers (Fa Occupational Code Level2Metal and machine)	0.026	Increased probability
Retirement Pensions (M)	0.026	Decreased probability
Employment Status Outside Workforce (M)	0.025	Decreased probability
Edu Code Level7 (M)	0.024	Increased probability
Taxable Transfers (F)	0.024	Increased probability
Unemployment Benefit (M)	0.023	Increased probability
Child Benefit (M)	0.023	Increased probability
professions (Fa Occupational Code Level1College)	0.021	Decreased probability
Professional Income (M)	0.021	Increased probability
professions (Mo Occupational Code Level2Sales)	0.021	Decreased probability
Work Location Municipality4601 (M)	0.02	Decreased probability
Tax Free Transfers (F)	0.02	Increased probability
Parental Age Gap	0.02	Decreased probability
Equalized Tax And Negative Transfers (F)	0.019	Increased probability
Parental Allowance (M)	0.019	Increased probability
Work Location Municipality5001 (F)	0.019	Increased probability
Work Location Municipality3024 (F)	0.018	Increased probability
Work Location Municipality3024 (M)	0.017	Increased probability
Occupational Code Level1Leaders (F)	0.017	Decreased probability
Realization Gains (M)	0.017	Increased probability
Residence Municipality1201 (M)	0.016	Decreased probability
Basic And Auxiliary Allowance (F)	0.016	Increased probability
2 (Mo Housing Benefit)	0.016	Decreased probability
Edu Code Level6 (F)	0.016	Increased probability
Work Location Municipality Outside Workforce (F)	0.016	Increased probability
Number Norwegian Parents1 (F)	0.015	Increased probability
medicine (Mo Occupational Code Level3Careers in alternative)	0.015	Decreased probability
Pensions From The National Insurance (M)	0.015	Increased probability
Income After Tax (M)	0.015	Increased probability
repairmen (Fa Occupational Code Level3Mechanics and)	0.015	Increased probability
29hrs (Mo Hours Worked Category20)	0.014	Decreased probability
provision (Mo Occupational Code Level2Professions within personal service)	0.014	Decreased probability
Fa Dead1 (M)	0.013	Decreased probability
workers (Fa Occupational Code Level2Office)	0.013	Decreased probability
Studiestipend (M)	0.013	Increased probability
Disability Pension (F)	0.012	Decreased probability
workers (Mo Occupational Code Level3Office)	0.012	Decreased probability
Transfers (M)	0.012	Decreased probability
etc (Mo Industry Sector1987Private companies with limited liability stock companies)	0.012	Decreased probability
Work Location Municipality4601 (F)	0.011	Increased probability
Realization Gains (F)	0.011	Increased probability
2 (Fa Housing Benefit)	0.011	Decreased probability
Employment Status Wage Earner (F)	0.011	Decreased probability
workers (Fa Occupational Code Level2Construction)	0.011	Decreased probability
Work Location Municipality Outside Workforce (M)	0.01	Increased probability
Residence Settlement Size Km2 (M)	0.01	Increased probability
Hours Worked Category30plus (F)	0.01	Decreased probability
Professional Income (F)	0.009	Increased probability
Income After Tax (F)	0.009	Increased probability
Total Income (F)	0.009	Increased probability
Residence Municipality1601 (F)	0.009	Decreased probability
Cash Support (F)	0.009	Decreased probability
overf (Faskpl)	0.009	Increased probability
Occupational Code Level2Outside Workforce (M)	0.009	Increased probability
Hours Worked Category30plus (M)	0.009	Decreased probability
technology (Fa Occupational Code Level3Civil engineers except electrical)	0.008	Decreased probability
Stock Dividends (F)	0.008	Increased probability
Child Benefit (F)	0.008	Decreased probability
unspecified (Mo Occupational Code Level1Military occupations and)	0.008	Increased probability
culture (Fa Occupational Code Level2Occupations within)	0.008	Decreased probability
Divorced (Fa Civil Status 2Separated)	0.007	Increased probability
professions (Mo Occupational Code Level2Healthrelated)	0.007	Decreased probability
Service Pensions (M)	0.007	Increased probability
Edu Code Level5 (F)	0.006	Increased probability
Residence Municipality0301 (M)	0.006	Increased probability
Interest Income (F)	0.006	Decreased probability
2Unmarried (Mo Civil Status)	0.006	Decreased probability
Net Business Income (F)	0.006	Increased probability
Pensions From The National Insurance (F)	0.005	Increased probability
Equalized Tax And Negative Transfers (M)	0.005	Decreased probability
Edu Code Level4 (M)	0.005	Increased probability
enterprises (Mo Industry Sector1987State-owned)	0.005	Increased probability
2 (Mo Net Business Income)	0.005	Decreased probability
Realization Loss (M)	0.005	Increased probability
culture (Mo Occupational Code Level3Professions in social work and)	0.005	Decreased probability
Unemployment Benefit (F)	0.005	Increased probability
consultants (Mo Occupational Code Level2ICT)	0.005	Increased probability
consultants (Fa Occupational Code Level2ICT)	0.005	Decreased probability
2 (Fa Service Pensions)	0.005	Increased probability
Disability Pension (M)	0.004	Increased probability
Capital Income (F)	0.004	Increased probability
Other Capital Income (M)	0.004	Increased probability
Total Income (M)	0.004	Decreased probability
29hrs (Fa Hours Worked Category20)	0.004	Decreased probability
Fa Dead1 (F)	0.004	Decreased probability
etc (Fa Industry Sector1987Private companies with limited liability stock companies)	0.003	Decreased probability
Salary Income (F)	0.003	Increased probability
Birth Place Europe (F)	0.003	Decreased probability
Studiestipend (F)	0.003	Increased probability
Edu Code Level4 (F)	0.003	Increased probability
Edu Years (F)	0.003	Increased probability
Hours Worked Category Outside Workforce (M)	0.002	Increased probability
Basic And Auxiliary Allowance (M)	0.002	Decreased probability
Residence Municipality1201 (F)	0.002	Increased probability
Service Pensions (F)	0.002	Increased probability
etc (Fa Occupational Code Level3Biological professions)	0.002	Decreased probability
2 (Mo Service Pensions)	0.002	Decreased probability
Transfers (F)	0.002	Increased probability
operators (Fa Occupational Code Level1Process and machine)	0.002	Increased probability
Edu Code Level3 (F)	0.002	Increased probability
Sick Pay (F)	0.002	Decreased probability
Industry Sector1987Outside Workforce (M)	0.002	Increased probability
Stock Dividends (M)	0.001	Increased probability
Tax Free Transfers (M)	0.001	Decreased probability
Residence Municipality0219 (M)	0.001	Decreased probability
Equalized Tax (F)	0.001	Increased probability
Residence Settlement Size Km2 (F)	0.001	Increased probability
Edu Code Level7 (F)	0.001	Decreased probability
entrepreneur (Fa Industry Sector1987Personal)	0.001	Decreased probability
Sex2 (C)	0.001	Decreased probability
Realization Loss (F)	0.001	Decreased probability
professions (Fa Occupational Code Level2Sales)	0.001	Decreased probability
Employment Status Outside Workforce (F)	0.001	Decreased probability
Other Capital Income (F)	0.001	Decreased probability
Employment Status Wage Earner (M)	0.001	Decreased probability
Capital Income (M)	0.001	Decreased probability
Mo Dead1 (F)	0	Increased probability
Household Income (F)	0	Increased probability
Edu Code Level2 (F)	0	Increased probability
professions (Mo Occupational Code Level1College)	0	Increased probability

## Sheet: STable8
Table S8. Observed differences in means and variances between the population and stratified sample unweighted estimation
Who	Variable	Pop_Mean	Pop_SD	Pop_N	BL_Mean	BL_SD	BL_N	FU_Mean	FU_SD	FU_N	PopBL_Zp	PopBL_Fp	PopFU_Zp	PopFU_Fp	BLFU_Zp	BLFU_Fp
Mothers	Age	29.99	5.224	296987	30.58	4.623	86154	31.1	4.457	36978	8.53e-230	0	0	0	3.1e-76	0
Mothers	Born In Norway	0.83	0.001	296987	0.92	0.001	86154	0.93	0.001	36978	0	0	0	0	2.13e-146	0
Mothers	Civil Status (Married)	0.44	0.001	296987	0.45	0.002	86154	0.48	0.003	36978	1.24e-16	0	5.56e-10	0	0.028	0
Mothers	University Degree	0.46	0.001	296987	0.62	0.002	86154	0.7	0.002	36978	0	0	0	0	4.93e-124	0.000228
Mothers	Education Years	14.71	3.014	296987	15.75	2.518	86154	16.23	2.273	36978	0	NA	0	NA	6.22e-12	NA
Mothers	Household Income	744413	3448.73	296987	744551	4539.65	86154	744636	6814.28	36978	0	0	0	0	1.53e-17	0
Mothers	Employment Status (Unemployed)	0.2	0.001	296987	0.11	0.001	86154	0.08	0.001	36978	6.48e-16	8.79e-23	0.00182	1.28e-17	0.0266	0.153
Mothers	Hours Worked	25.96	12.286	296987	28.28	11.812	86154	30.05	10.683	36978	0	0	0	0	6.5e-251	0
Mothers	Hometown Population Density	13.73	1.707	296987	13.68	1.754	86154	13.7	1.765	36978	0	NA	0	NA	9.8e-34	NA
Mothers	ADHD	0.03	0	275007	0.02	0.001	84778	0.02	0.001	36768	1.84e-87	0	6.54e-170	0	3.69e-23	0
Mothers	Internalising	0.36	0.001	275007	0.31	0.002	84778	0.27	0.002	36768	1.97e-33	NA	4.81e-102	NA	1.05e-22	NA
Children	Year of birth	2004.59	2.311	296987	2004.98	2.154	86154	2005.39	1.815	36978	0	NA	0	NA	9.33e-46	NA
Children	Sex (Male)	0.51	0.001	296987	0.52	0.002	86154	0.51	0.003	36978	0	NA	0	NA	2.93e-160	NA
Children	Number Norwegian Parents	1.32	0.64	296987	1.14	0.407	86154	1.12	0.365	36978	7.31e-24	NA	2.94e-10	NA	0.501	NA
Children	Mean National Test Score	-0.02	0.821	296987	0.15	0.802	86154	0.26	0.789	36978	0.0302	NA	0.33	NA	0.0269	NA
Children	ADHD	0.09	0.001	275007	0.08	0.001	84778	0.06	0.001	36768	1.97e-17	0	1.25e-44	0	6.72e-10	0
Children	Internalising	0.12	0.001	275007	0.11	0.001	84778	0.1	0.002	36768	1.79e-18	NA	7.66e-54	NA	1.08e-14	NA

## Sheet: STable9
Table S9. Observed differences in means and variances between the population and stratified sample weighted estimation
Who	Variable	Pop_Mean	Pop_SD	Pop_N	BLw_Mean	BLw_SD	BLw_N	FUw1_Mean	FUw1_SD	FUw1_N	FUw2_Mean	FUw2_SD	FUw2_N	PopBL_Zp	PopBL_Fp	PopFUw1_Zp	PopFUw1_Fp	PopFUw2_Zp	PopFUw2_Fp
Mothers	Age	29.99	5.224	296987	29.93	5.092	86154	29.97	5.083	36978	30.55	4.642	36681	0.00345	0	0.535	3.35e-12	1.62e-103	0
Mothers	Born In Norway	0.83	0.001	296987	0.83	0.003	86154	0.84	0.007	36978	0.92	0.002	36681	0.526	0.0055	6.04e-48	0	0	0
Mothers	Civil Status (Married)	0.44	0.001	296987	0.43	0.002	86154	0.42	0.005	36978	0.45	0.003	36681	0.508	0	0.58	0	6.33e-07	0
Mothers	University Degree	0.46	0.001	296987	0.44	0.002	86154	0.45	0.005	36978	0.62	0.003	36681	1.18e-09	0.0771	0.795	0.0295	0	4.21e-05
Mothers	Education Years	14.71	3.014	296987	14.63	2.995	86154	14.66	3.085	36978	15.77	2.535	36681	0.392	NA	0.132	NA	1.84e-293	NA
Mothers	Household Income	744413	3448.73	296987	744403	3877.12	86154	744429	5357.78	36978	744570	5901.95	36681	0.12	0.0052	1.61e-12	0	0	0
Mothers	Employment Status (Unemployed)	0.2	0.001	296987	0.2	0.003	86154	0.19	0.007	36978	0.11	0.002	36681	3.43e-08	0.00048	1.94e-22	0.836	8.96e-09	4.55e-08
Mothers	Hours Worked	25.96	12.286	296987	25.99	12.193	86154	26.9	11.687	36978	28.99	11.222	36681	2.01e-29	0	4.62e-239	0	0	0
Mothers	Hometown Population Density	13.73	1.707	296987	13.69	1.724	86154	13.64	1.706	36978	13.67	1.744	36681	0.101	NA	0.657	NA	0	NA
Children	Year of birth	2004.59	2.311	296987	2004.69	2.231	86154	2004.94	1.878	36978	2005.22	1.863	36681	0.253	NA	0.091	NA	0	NA
Children	Sex (Male)	0.51	0.001	296987	0.51	0.002	86154	0.52	0.005	36978	0.52	0.003	36681	5.17e-10	NA	0.319	NA	0	NA
Children	Number Norwegian Parents	1.32	0.64	296987	1.32	0.645	86154	1.29	0.611	36978	1.15	0.415	36681	0.0013	NA	0.000343	NA	1.39e-11	NA
Children	Mean National Test Score	-0.02	0.821	296987	-0.04	0.825	86154	-0.02	0.828	36978	0.15	0.807	36681	0.782	NA	0.292	NA	0.236	NA

## Sheet: STable10
Table S10. Observed differences in means and variances between the baseline stratified sample and the follow-up stratified sample using weighted estimation
Who	Variable	BL_Mean	BL_SD	BL_N	FUw_Mean	FUw_SD	FUw_N	BLFUw_Zp	BLFUw_Fp
Mothers	Age	30.58	4.623	86154	30.55	4.642	36681	0.249	0.35
Mothers	Born In Norway	0.92	0.001	86154	0.92	0.002	36681	1.22e-23	0
Mothers	Civil Status (Married)	0.45	0.002	86154	0.45	0.003	36681	0.595	0
Mothers	University Degree	0.62	0.002	86154	0.62	0.003	36681	0.353	0.129
Mothers	Education Years	15.75	2.518	86154	15.77	2.535	36681	0.352	NA
Mothers	Household Income	744551	4539.65	86154	744570	5901.95	36681	0.0433	3.34e-06
Mothers	Employment Status (Unemployed)	0.11	0.001	86154	0.11	0.002	36681	0.937	0.215
Mothers	Hours Worked	28.28	11.812	86154	28.99	11.222	36681	2.2e-82	0
Mothers	Hometown Population Density	13.68	1.754	86154	13.67	1.744	36681	0.7	NA
Children	Year of birth	2004.98	2.154	86154	2005.22	1.863	36681	0.301	NA
Children	Sex (Male)	0.52	0.002	86154	0.52	0.003	36681	0.657	NA
Children	Number Norwegian Parents	1.14	0.407	86154	1.15	0.415	36681	0.78	NA
Children	Mean National Test Score	0.15	0.802	86154	0.15	0.807	36681	0.86	NA

## Sheet: STable11
Table S11. Standardised differences in means and variances between the population and stratified sample unweighted estimation
Who	Variable	Cohens	Z_stat	P	Sample	Ref	P-value	Analysis
Mothers	Age	-0.12	-32.42	8.53e-230	BL	Pop	Yes	Unweighted
Mothers	Age	-0.22	-44.5	0	FU	Pop	Yes	Unweighted
Mothers	Age	-0.11	-18.5	3.1e-76	FU	BL	Yes	Unweighted
Mothers	Born In Norway	-0.28	6160.91	0	BL	Pop	Yes	Unweighted
Mothers	Born In Norway	-0.32	4667.3	0	FU	Pop	Yes	Unweighted
Mothers	Born In Norway	-0.04	47.26	6.22e-12	FU	BL	Yes	Unweighted
Mothers	Civil Status (Married)	-0.03	57.31	3.72e-14	BL	Pop	Yes	Unweighted
Mothers	Civil Status (Married)	-0.09	258.13	4.38e-58	FU	Pop	Yes	Unweighted
Mothers	Civil Status (Married)	-0.06	91.4	1.17e-21	FU	BL	Yes	Unweighted
Mothers	Education Years	-0.36	-102.24	0	BL	Pop	Yes	Unweighted
Mothers	University Degree	-0.33	7384.85	0	BL	Pop	Yes	Unweighted
Mothers	Education Years	-0.52	-116.13	0	FU	Pop	Yes	Unweighted
Mothers	University Degree	-0.49	8869.55	0	FU	Pop	Yes	Unweighted
Mothers	Education Years	-0.19	-32.3	2.24e-227	FU	BL	Yes	Unweighted
Mothers	University Degree	-0.17	727.63	2.93e-160	FU	BL	Yes	Unweighted
Mothers	Household Income	-0.04	-8.28	1.24e-16	BL	Pop	Yes	Unweighted
Mothers	Household Income	-0.06	-6.2	5.56e-10	FU	Pop	Yes	Unweighted
Mothers	Household Income	-0.02	-2.2	0.028	FU	BL	No	Unweighted
Mothers	Employment Status (Unemployed)	0.25	4618.54	0	BL	Pop	Yes	Unweighted
Mothers	Employment Status (Unemployed)	0.33	4894.37	0	FU	Pop	Yes	Unweighted
Mothers	Employment Status (Unemployed)	0.09	201.6	9.33e-46	FU	BL	Yes	Unweighted
Mothers	Hours Worked	-0.19	-50.41	0	BL	Pop	Yes	Unweighted
Mothers	Hours Worked	-0.34	-68.33	0	FU	Pop	Yes	Unweighted
Mothers	Hours Worked	-0.15	-25.82	2.13e-146	FU	BL	Yes	Unweighted
Mothers	Hometown Population Density	0.03	8.08	6.48e-16	BL	Pop	Yes	Unweighted
Mothers	Hometown Population Density	0.02	3.12	0.00182	FU	Pop	Yes	Unweighted
Mothers	Hometown Population Density	-0.01	-2.22	0.0266	FU	BL	No	Unweighted
Mothers	ADHD	0.05	145.17	1.97e-33	BL	Pop	Yes	Unweighted
Mothers	Internalising	0.1	647.56	7.56e-143	BL	Pop	Yes	Unweighted
Mothers	ADHD	0.1	460	4.81e-102	FU	Pop	Yes	Unweighted
Mothers	Internalising	0.19	1210.15	3.8e-265	FU	Pop	Yes	Unweighted
Mothers	ADHD	0.06	96.18	1.05e-22	FU	BL	Yes	Unweighted
Mothers	Internalising	0.09	202.5	5.96e-46	FU	BL	Yes	Unweighted
Children	Year of birth	-0.17	-46.7	0	BL	Pop	Yes	Unweighted
Children	Sex (Male)	-0.01	4.7	0.0302	BL	Pop	No	Unweighted
Children	Year of birth	-0.35	-77.47	0	FU	Pop	Yes	Unweighted
Children	Sex (Male)	0.01	0.95	0.33	FU	Pop	No	Unweighted
Children	Year of birth	-0.2	-33.95	6.5e-251	FU	BL	Yes	Unweighted
Children	Sex (Male)	0.01	4.9	0.0269	FU	BL	No	Unweighted
Children	Number Norwegian Parents	0.29	95.32	0	BL	Pop	Yes	Unweighted
Children	Number Norwegian Parents	0.31	86.6	0	FU	Pop	Yes	Unweighted
Children	Number Norwegian Parents	0.05	8.53	1.53e-17	FU	BL	Yes	Unweighted
Children	Mean National Test Score	-0.21	-54.06	0	BL	Pop	Yes	Unweighted
Children	Mean National Test Score	-0.35	-65.35	0	FU	Pop	Yes	Unweighted
Children	Mean National Test Score	-0.15	-23.73	4.93e-124	FU	BL	Yes	Unweighted
Children	ADHD	0.03	76.91	1.79e-18	BL	Pop	Yes	Unweighted
Children	Internalising	0.03	80.07	3.62e-19	BL	Pop	Yes	Unweighted
Children	ADHD	0.08	238.67	7.66e-54	FU	Pop	Yes	Unweighted
Children	Internalising	0.08	225.37	6.11e-51	FU	Pop	Yes	Unweighted
Children	ADHD	0.05	59.75	1.08e-14	FU	BL	Yes	Unweighted
Children	Internalising	0.05	54.09	1.91e-13	FU	BL	Yes	Unweighted

## Sheet: STable12
Table S12. Standardised differences in means and variances between the population and stratified sample weighted estimation
Who	Variable	Cohens	Z_stat	P	Sample	Ref	Weight	P-value	Analysis
Mothers	Age	0.01	2.92	0.00345	BL	Pop	BL|Pop	No	Weighted
Mothers	Age	0	0.62	0.535	FU	Pop	FU|Pop	No	Weighted
Mothers	Age	-0.11	-21.66	1.62e-103	FU	Pop	FU|BL	Yes	Weighted
Mothers	Born In Norway	0.01	0.73	0.392	BL	Pop	BL|Pop	No	Weighted
Mothers	Born In Norway	-0.03	2.27	0.132	FU	Pop	FU|Pop	No	Weighted
Mothers	Born In Norway	-0.27	1340.44	1.84e-293	FU	Pop	FU|BL	Yes	Weighted
Mothers	Civil Status (Married)	0.01	6.15	0.0131	BL	Pop	BL|Pop	No	Weighted
Mothers	Civil Status (Married)	0.04	16.87	4e-05	FU	Pop	FU|Pop	Yes	Weighted
Mothers	Civil Status (Married)	-0.02	12.15	0.00049	FU	Pop	FU|BL	Yes	Weighted
Mothers	Education Years	0.03	7.36	1.91e-13	BL	Pop	BL|Pop	Yes	Weighted
Mothers	University Degree	0.03	38.61	5.17e-10	BL	Pop	BL|Pop	Yes	Weighted
Mothers	Education Years	0.02	2.75	0.00602	FU	Pop	FU|Pop	No	Weighted
Mothers	University Degree	0.01	0.99	0.319	FU	Pop	FU|Pop	No	Weighted
Mothers	Education Years	-0.36	-73.65	0	FU	Pop	FU|BL	Yes	Weighted
Mothers	University Degree	-0.33	2690.31	0	FU	Pop	FU|BL	Yes	Weighted
Mothers	Household Income	0	0.66	0.508	BL	Pop	BL|Pop	No	Weighted
Mothers	Household Income	0	-0.55	0.58	FU	Pop	FU|Pop	No	Weighted
Mothers	Household Income	-0.04	-4.98	6.33e-07	FU	Pop	FU|BL	Yes	Weighted
Mothers	Employment Status (Unemployed)	-0.01	1.31	0.253	BL	Pop	BL|Pop	No	Weighted
Mothers	Employment Status (Unemployed)	0.03	2.86	0.091	FU	Pop	FU|Pop	No	Weighted
Mothers	Employment Status (Unemployed)	0.25	1716.08	0	FU	Pop	FU|BL	Yes	Weighted
Mothers	Hours Worked	0	-0.63	0.526	BL	Pop	BL|Pop	No	Weighted
Mothers	Hours Worked	-0.08	-14.56	6.04e-48	FU	Pop	FU|Pop	Yes	Weighted
Mothers	Hours Worked	-0.25	-48.39	0	FU	Pop	FU|BL	Yes	Weighted
Mothers	Hometown Population Density	0.02	5.52	3.43e-08	BL	Pop	BL|Pop	Yes	Weighted
Mothers	Hometown Population Density	0.05	9.75	1.94e-22	FU	Pop	FU|Pop	Yes	Weighted
Mothers	Hometown Population Density	0.03	5.75	8.96e-09	FU	Pop	FU|BL	Yes	Weighted
Mothers	ADHD	0	0.18	0.675	BL	Pop	BL|Pop	No	Weighted
Mothers	Internalising	0	0.63	0.428	BL	Pop	BL|Pop	No	Weighted
Mothers	ADHD	0.02	2.2	0.138	FU	Pop	FU|Pop	No	Weighted
Mothers	Internalising	0.03	8.3	0.00397	FU	Pop	FU|Pop	No	Weighted
Mothers	ADHD	0.07	129.55	5.15e-30	FU	Pop	FU|BL	Yes	Weighted
Mothers	Internalising	0.13	502.19	3.17e-111	FU	Pop	FU|BL	Yes	Weighted
Children	Year of birth	-0.04	-11.27	2.01e-29	BL	Pop	BL|Pop	Yes	Weighted
Children	Sex (Male)	0	0.08	0.782	BL	Pop	BL|Pop	No	Weighted
Children	Year of birth	-0.16	-33.19	4.62e-239	FU	Pop	FU|Pop	Yes	Weighted
Children	Sex (Male)	-0.01	1.11	0.292	FU	Pop	FU|Pop	No	Weighted
Children	Year of birth	-0.28	-59.4	0	FU	Pop	FU|BL	Yes	Weighted
Children	Sex (Male)	-0.01	1.4	0.236	FU	Pop	FU|BL	No	Weighted
Children	Number Norwegian Parents	-0.01	-1.56	0.12	BL	Pop	BL|Pop	No	Weighted
Children	Number Norwegian Parents	0.04	7.07	1.61e-12	FU	Pop	FU|Pop	Yes	Weighted
Children	Number Norwegian Parents	0.27	68.14	0	FU	Pop	FU|BL	Yes	Weighted
Children	Mean National Test Score	0.02	6.08	1.18e-09	BL	Pop	BL|Pop	Yes	Weighted
Children	Mean National Test Score	0	-0.26	0.795	FU	Pop	FU|Pop	No	Weighted
Children	Mean National Test Score	-0.21	-38.72	0	FU	Pop	FU|BL	Yes	Weighted
Children	ADHD	-0.02	12.71	0.000364	BL	Pop	BL|Pop	Yes	Weighted
Children	Internalising	-0.01	2.63	0.105	BL	Pop	BL|Pop	No	Weighted
Children	ADHD	-0.01	1.88	0.17	FU	Pop	FU|Pop	No	Weighted
Children	Internalising	0.02	5.06	0.0245	FU	Pop	FU|Pop	No	Weighted
Children	ADHD	0.04	44.02	3.25e-11	FU	Pop	FU|BL	Yes	Weighted
Children	Internalising	0.06	88	6.55e-21	FU	Pop	FU|BL	Yes	Weighted

[truncated: 2 more sheets: STable13, STable14]
